# Supplementary material for: Complex Gene Regulation Underlying Mineral Nutrient Homeostasis in Soybean Root Response to Acidity Stress
Source: Genes (Basel). 2019 May 27;10(5):402. doi: 10.3390/genes10050402 (PMC6563148; doi:10.3390/genes10050402)
Supplement: Supplementary file 1 [file genes-10-00402-s001.zip]

Archive with 11 entries (11 files):
- figure S1.tif
- figure S2.tif
- figure S3.tif
- figure S4.tif
- figure S5.tif
- figure S6.tif
- figure S7.tif
- Table S1. Primers used for qRT-PCR.xlsx
- Table S2. Summary of gene expression.xlsx
- Table S3. General information about DEGs.xls
- Table S4. Transcription factors respond to low-pH stress in soybean roots..xls
