# Supplementary material for: Complex Gene Regulation Underlying Mineral Nutrient Homeostasis in Soybean Root Response to Acidity Stress
Source: Genes (Basel). 2019 May 27;10(5):402. doi: 10.3390/genes10050402 (PMC6563148; doi:10.3390/genes10050402)
Supplement: Supplementary file 1 [file genes-10-00402-s001.zip › Table S1. Primers used for qRT-PCR.xlsx]

## Sheet: Sheet1
Table S1. Primers used for qRT-PCR
Number	Locus Name	gene name	Forward primer	Reverse primer
Down-regulated
1	Glyma.01G123400	GmAMT2	TTCACTGCTGCTTACTGGGT	CATCATGCCCTGAACAGCAC
2	Glyma.10G132300	GmAMT1	CTCCAACGGCTTCATCGGTA	GGAAAATAGCCGGTCGGTGA
3	Glyma.18G141900	GmNRT2.5	CCTTTTGTCTCCAGAAGGTCAT	GATGAAGGACCAGAAAACATGC
4	Glyma.12G176900	GmNRT2.4-1	AGGGCTTGCGAATGGAACTG	GGCATACCATAGCACCTTGGAA
5	Glyma.11G195200	GmNRT2.4-2	GGCTTGTGAATGGGACTGCT	GCATACCATAGCACCTTGGAGA
6	Glyma.05G070600	GmNPF7.3-1	GAAGTCAGCAAAGAGCAGGGA	GGTTGCCAGACCTTGGTTCAA
7	Glyma.17G153300	GmNPF7.3-2	TCGACACAACACTTCCTGCT	CCTTGGTTCAATAGAACGATGG
8	Glyma.13G323800	GmNRT2	TGGAGCCACTCAGCTCATAAT	TATGGCATACCATAGCACCTTGG
9	Glyma.20G204000	GmPT13	GGCTGGTGGAATAGTTGCCT	CCAATAGTAGGTAAGCCCTGCT
10	Glyma.10G186500	GmPT7	TAAAAGCAAGCGGCCAAAGC	ACACTTGGTTGGTAGTGACCAGG
11	Glyma.02G005800	GmPT1	GGAGGAGTTGAGTGGGGAGA	CCCTGAACCGTGCAACTACT
12	Glyma.10G006700	GmPT4	TGCAAGTGGAACTTGAAGCTG	ATCTTATACACCTCGTGGATTGC
13	Glyma.07G222700	GmPT3	AAGAGGGTCGTTCATAGCGG	ACTAATGCTGTGTACCTGGCGG
14	Glyma.16G046200	GmKUP3	CCTGTGTTTTGGCCTGTTTTCAT	GTCATACAAGCCAACCCATAAGC
15	Glyma.02G033600	GmKUP6	CCGCAGGTTTGGCAGTTATC	GCTGGGACCTTGGTCGAGTA
16	Glyma.02G243400	GmSKOR	TGTCATGGAGTACTGGAGGAAG	GACTCTTTTCCCTCTAGAAGGTTG
17	Glyma.03G223900	GmTPK5	TTAAGACTCTTCCTGGTCGGTTA	ACTCTGACTTGCTGATGAAACCA
18	Glyma.12G133400	GmHKT1	TTGCCTCCTGGTTGCTACTG	GGGAGGTACATCATGACAACGA
19	Glyma.11G238400	GmSULTR2.1-1	GAAGCTGTTCTGGTTGGCAT	CAGCAATAGACTCAGTAAGGGCA
20	Glyma.08G138600	GmSULTR2.1-2	TGCCAGCAATATCCCCTCTTG	ACTGATTCAGTGAGTGCAACAGC
21	Glyma.08G328000	GmZIP11-1	CGGAGCCATGACGCTAATCA	AGGGGACGGTCAGGAATCAT
22	Glyma.13G004400	GmZIP1	CAGGCAAATTTCCAGAGGTTATC	CTCCTAATCGGAGGCTACCAC
23	Glyma.07G223200	GmIRT1	CCACCATGCTCATGAGACCAA	ACTCGGCCTGTAGAATGCAC
24	Glyma.05G121300	GmVIT2.1	CTTTGGTGCCAATGCTTGCT	TCCAACCAGAACCCTAATGCAA
Up-regulated
1	Glyma.19G159000	GmSULTR3.1-1	ACAATGCTGGGTGCAAGACT	CTGCAACTGCTATGACTAGGCC
2	Glyma.02G145100	GmSULTR3.1-2	TGCTACCTCACAACAGGACCAT	CCACGCCAATGTATGCACTC
3	Glyma.09G188700	GmSULTR3.5-1	ACCATACAAACCGTGGCAGA	GTTCCCACCTAATCTCGTGTCTA
4	Glyma.07G088200	GmSULTR3.5-2	CCCTCATTGGCCTTTATTCCAG	CCCAAACAAGCCTGGAAAACA
