# Supplementary material for: Complex Gene Regulation Underlying Mineral Nutrient Homeostasis in Soybean Root Response to Acidity Stress
Source: Genes (Basel). 2019 May 27;10(5):402. doi: 10.3390/genes10050402 (PMC6563148; doi:10.3390/genes10050402)
Supplement: Supplementary file 1 [file genes-10-00402-s001.zip › Table S2. Summary of gene expression.xlsx]

## Sheet: Table S1
Table S2. Summary of gene expression
	pH5.8-1	pH5.8-2	pH5.8-3	Average	pH4.2-1	pH4.2-2	pH4.2-3	Average
Total raw reads	54035262	52397926	54034116	5.34891e+07	52397894	52396608	55671890	5.34888e+07
Total clean reads	44482466	44595158	45347108	44808244	44265558	44557766	44754320	4.45259e+07
Total transcript number	66447	65612	67115	66391.3	64970	66079	65151	65400
Known transcript number	50749	50613	51407	50923	50362	50699	50337	50466
Novel transcript number	15698	14999	15708	15468.3	14608	15380	14814	14934
Total gene number	43298	41649	42917	42621.3	42072	41974	41524	41856.7
Know gene number	41560	40285	41321	41055.3	40656	40557	40215	40476
Novel gene number	1738	1364	1596	1566	1416	1417	1309	1380.67
