# Supplementary material for: Complex Gene Regulation Underlying Mineral Nutrient Homeostasis in Soybean Root Response to Acidity Stress
Source: Genes (Basel). 2019 May 27;10(5):402. doi: 10.3390/genes10050402 (PMC6563148; doi:10.3390/genes10050402)
Supplement: Supplementary file 1 [file genes-10-00402-s001.zip › Table S3. General information about DEGs.xls]

## Sheet: Sheet1
Table S3.General information about DEGs between control (pH5.8) and acid-treated (pH4.2) soybean roots
GeneID	pH5.8_count	pH4.2 count	log2(pH4.2/pH5.8)	Pvalue	Padj	Up/Down	Nr Description
Glyma.20G098300.Wm82.a2.v1	25.5134	200.827	2.97663	4.08e-13	3.69e-10	Up	gi|356575357|ref|XP_003555808.1|//PREDICTED: pyrophosphate-energized vacuolar membrane proton pump 1-like [Glycine max]
Glyma.13G109800.Wm82.a2.v1	2.69381	51.9966	4.2707	1.05e-12	8.47e-10	Up	gi|356547931|ref|XP_003542358.1|//PREDICTED: 12-oxophytodienoate reductase 3 [Glycine max]
Glyma.17G069200.Wm82.a2.v1	46.105	155.314	1.75219	6.18e-09	2.38e-06	Up	gi|955381490|ref|XP_014625638.1|//PREDICTED: WAT1-related protein At4g28040-like [Glycine max]
Glyma.11G123300.Wm82.a2.v1	90.6051	329.654	1.86329	2.59e-05	0.00314982	Up	gi|734329258|gb|KHN06165.1|//hypothetical protein glysoja_031607 [Glycine soja]
Glyma.02G028000.Wm82.a2.v1	9.694	40.1481	2.05017	0.000409904	0.0245271	Up	gi|947121245|gb|KRH69451.1|//hypothetical protein GLYMA_02G028000 [Glycine max]
Glyma.19G159000.Wm82.a2.v1	126.033	411.14	1.70583	4.51e-06	0.000744157	Up	gi|356572214|ref|XP_003554265.1|//PREDICTED: sulfate transporter 3.1-like [Glycine max]
Glyma.10G006600.Wm82.a2.v1	5.61339	31.0565	2.46795	0.000314236	0.0200892	Up	gi|356534297|ref|XP_003535693.1|//PREDICTED: myb-related protein Myb4 [Glycine max]
Glyma.19G146800.Wm82.a2.v1	15.1762	93.6336	2.62522	7.96e-06	0.00118611	Up	gi|571557284|ref|XP_006604384.1|//PREDICTED: 3,9-dihydroxypterocarpan 6A-monooxygenase-like [Glycine max]
Glyma.07G184000.Wm82.a2.v1	80.3619	175.424	1.12626	0.00096133	0.0456786	Up	gi|571466829|ref|XP_003528401.2|//PREDICTED: L-type lectin-domain containing receptor kinase IX.1-like [Glycine max]
Glyma.15G052700.Wm82.a2.v1	108.589	262.162	1.27158	5.38e-05	0.00541217	Up	gi|955366031|ref|XP_014622898.1|//PREDICTED: cationic peroxidase 2 [Glycine max]
Glyma.19G212800.Wm82.a2.v1	565.714	1286.93	1.1858	3.16e-06	0.0005598	Up	gi|947046840|gb|KRG96469.1|//hypothetical protein GLYMA_19G212800 [Glycine max];gi|734425817|gb|KHN43494.1|//Sucrose synthase 2 [Glycine soja];gi|356572754|ref|XP_003554531.1|//PREDICTED: sucrose synthase 2 [Glycine max]
Glyma.04G167500.Wm82.a2.v1	14.8624	55.3994	1.8982	5.98e-05	0.00578056	Up	gi|356508541|ref|XP_003523014.1|//PREDICTED: thioredoxin-like 1-2, chloroplastic [Glycine max]
Glyma.07G047500.Wm82.a2.v1	97.2982	219.19	1.17169	0.00102587	0.0480657	Up	gi|356520194|ref|XP_003528749.1|//PREDICTED: probable inactive purple acid phosphatase 29 [Glycine max];gi|947099246|gb|KRH47738.1|//hypothetical protein GLYMA_07G047500 [Glycine max]
Glyma.02G181800.Wm82.a2.v1	65.5052	396.491	2.5976	7.94e-05	0.00715748	Up	gi|571440734|ref|XP_006575246.1|//PREDICTED: protein DETOXIFICATION 42-like [Glycine max]
Glyma.16G195800.Wm82.a2.v1	9.86644	36.4953	1.88711	0.000213201	0.0151024	Up	gi|955375233|ref|XP_014624276.1|//PREDICTED: uncharacterized protein LOC100810667 [Glycine max];gi|947059690|gb|KRH09096.1|//hypothetical protein GLYMA_16G195800 [Glycine max]
Glyma.17G111100.Wm82.a2.v1	402.033	1403.18	1.80331	3.62e-07	8.98e-05	Up	gi|959092858|ref|NP_001304450.1|//36.4 kDa proline-rich protein [Glycine max]
Glyma.08G074200.Wm82.a2.v1	57.7784	155.702	1.43018	0.00102449	0.0480472	Up	gi|359807275|ref|NP_001241626.1|//uncharacterized protein LOC100784637 [Glycine max]
Glyma.09G022400.Wm82.a2.v1	1111.11	3135.68	1.49677	4.65e-05	0.00492133	Up	gi|734380806|gb|KHN22986.1|//Peroxidase 22 [Glycine soja]
Glyma.13G281100.Wm82.a2.v1	72.4533	588.452	3.0218	1.19e-05	0.00165307	Up	gi|356549769|ref|XP_003543263.1|//PREDICTED: uncharacterized protein LOC100788331 [Glycine max]
Glyma.16G037600.Wm82.a2.v1	23.215	222.378	3.25988	1.11e-11	7.5e-09	Up	gi|356560831|ref|XP_003548690.1|//PREDICTED: plant cysteine oxidase 2 [Glycine max];gi|734433490|gb|KHN46745.1|//2-aminoethanethiol dioxygenase [Glycine soja]
Glyma.14G121400.Wm82.a2.v1	475.704	1960.89	2.04337	2.32e-05	0.00285298	Up	gi|351727383|ref|NP_001236391.1|//stearoyl-ACP desaturase [Glycine max]
Glyma.16G202200.Wm82.a2.v1	4.54629	37.0213	3.02559	1.16e-08	4.19e-06	Up	gi|947059789|gb|KRH09195.1|//hypothetical protein GLYMA_16G202200 [Glycine max];gi|947059788|gb|KRH09194.1|//hypothetical protein GLYMA_16G202200 [Glycine max];gi|947059790|gb|KRH09196.1|//hypothetical protein GLYMA_16G202200 [Glycine max];gi|947059787|gb|KRH09193.1|//hypothetical protein GLYMA_16G202200 [Glycine max]
Glyma.02G061900.Wm82.a2.v1	3.06791	13.3765	2.12438	0.000963558	0.0456786	Up	gi|947121803|gb|KRH70009.1|//hypothetical protein GLYMA_02G061900 [Glycine max];gi|734353219|gb|KHN13359.1|//Putative vacuolar protein sorting-associated protein 13C [Glycine soja];gi|828326412|ref|XP_012573671.1|//PREDICTED: uncharacterized protein LOC101492923 isoform X1 [Cicer arietinum]
Glyma.10G186800.Wm82.a2.v1	21.2137	62.7338	1.56425	0.000964026	0.0456786	Up	gi|356535422|ref|XP_003536244.1|//PREDICTED: ethylene-responsive transcription factor 1B-like [Glycine max]
Glyma.18G201900.Wm82.a2.v1	24.3146	103.377	2.08801	1.02e-06	0.000216348	Up	gi|947050725|gb|KRH00254.1|//hypothetical protein GLYMA_18G201900 [Glycine max]
Glyma.07G110900.Wm82.a2.v1	780.215	1835.88	1.23453	7.2e-05	0.00667575	Up	gi|356520796|ref|XP_003529046.1|//PREDICTED: obtusifoliol 14-alpha demethylase-like [Glycine max]
Glyma.15G264300.Wm82.a2.v1	64.9813	731.249	3.49227	2.41e-07	6.19e-05	Up	gi|947064533|gb|KRH13794.1|//hypothetical protein GLYMA_15G264300 [Glycine max]
Glyma.16G017500.Wm82.a2.v1	4.54936	25.9587	2.51248	6.07e-05	0.00583171	Up	gi|356559589|ref|XP_003548081.1|//PREDICTED: flavonol synthase/flavanone 3-hydroxylase-like [Glycine max]
Glyma.08G139800.Wm82.a2.v1	79.7084	221.621	1.47529	0.000101701	0.00857872	Up	gi|734395740|gb|KHN29098.1|//hypothetical protein glysoja_008433 [Glycine soja]
Glyma.06G032500.Wm82.a2.v1	124.396	453.595	1.86646	8.3e-15	8.58e-12	Up	gi|947103476|gb|KRH51859.1|//hypothetical protein GLYMA_06G032500 [Glycine max];gi|955326672|ref|XP_014632409.1|//PREDICTED: glucose-6-phosphate isomerase, cytosolic 2-like [Glycine max]
Glyma.19G187000.Wm82.a2.v1	19.9232	73.2041	1.87747	2.36e-06	0.000445705	Up	gi|356572494|ref|XP_003554403.1|//PREDICTED: UDP-glycosyltransferase 73C2-like [Glycine max]
Glyma.08G341300.Wm82.a2.v1	101.673	555.647	2.45023	0.000336138	0.0211828	Up	gi|356527268|ref|XP_003532234.1|//PREDICTED: kunitz-type trypsin inhibitor KTI1-like [Glycine max]
Glyma.04G049200.Wm82.a2.v1	9.17244	30.3473	1.72619	0.000606291	0.0322296	Up	gi|571449199|ref|XP_006578070.1|//PREDICTED: branched-chain-amino-acid aminotransferase 2, chloroplastic-like isoform X1 [Glycine max];gi|356510642|ref|XP_003524046.1|//PREDICTED: branched-chain-amino-acid aminotransferase 2, chloroplastic-like isoform X2 [Glycine max]
Glyma.01G091400.Wm82.a2.v1	22.8299	143.044	2.64746	0.000129018	0.0104477	Up	gi|356496018|ref|XP_003516867.1|//PREDICTED: chalcone synthase 6-like [Glycine max]
Glyma.03G026000.Wm82.a2.v1	9.91872	54.0173	2.4452	8.49e-08	2.47e-05	Up	gi|356506071|ref|XP_003521811.1|//PREDICTED: uncharacterized protein LOC100783654 [Glycine max]
Glyma.08G079100.Wm82.a2.v1	7.95666	189.631	4.57488	1.17e-19	1.96e-16	Up	gi|110836647|emb|CAI99394.1|//polygalacturonase inhibiting protein precursor [Glycine max]
Glyma.20G114200.Wm82.a2.v1	42.6859	650.019	3.92865	1.35e-23	3.12e-20	Up	gi|356575526|ref|XP_003555891.1|//PREDICTED: cytochrome P450 CYP73A100-like [Glycine max]
Glyma.10G244000.Wm82.a2.v1	37.8131	101.62	1.42623	3.5e-05	0.00392682	Up	gi|356535960|ref|XP_003536509.1|//PREDICTED: heat stress transcription factor A-6b [Glycine max]
Glyma.19G003300.Wm82.a2.v1	235.004	490.674	1.06208	7.54e-05	0.00695518	Up	gi|571553176|ref|XP_006603785.1|//PREDICTED: putative glucose-6-phosphate 1-epimerase isoform X1 [Glycine max];gi|356573680|ref|XP_003554985.1|//PREDICTED: putative glucose-6-phosphate 1-epimerase isoform X2 [Glycine max]
Glyma.08G012900.Wm82.a2.v1	3.92745	18.8188	2.26051	0.000241506	0.016597	Up	gi|734363777|gb|KHN16838.1|//hypothetical protein glysoja_002935 [Glycine soja]
Glyma.18G256400.Wm82.a2.v1	21.9624	107.483	2.291	7.34e-10	3.57e-07	Up	gi|356568634|ref|XP_003552515.1|//PREDICTED: uncharacterized protein LOC100781307 isoform X1 [Glycine max];gi|574584621|ref|NP_001276318.1|//uncharacterized protein LOC100781307 [Glycine max]
Glyma.05G191100.Wm82.a2.v1	5.16343	26.1201	2.33876	7.87e-05	0.00715098	Up	gi|955321498|ref|XP_003524304.3|//PREDICTED: uncharacterized protein LOC100777453 [Glycine max]
Glyma.01G238800.Wm82.a2.v1	29.559	130.629	2.1438	6.1e-06	0.000947649	Up	gi|356497466|ref|XP_003517581.1|//PREDICTED: sugar transport protein 13 [Glycine max]
Glyma.02G134500.Wm82.a2.v1	73.6421	198.451	1.43018	0.000478869	0.0272445	Up	gi|356500064|ref|XP_003518854.1|//PREDICTED: uncharacterized protein LOC100803045 [Glycine max]
Glyma.12G237400.Wm82.a2.v1	4.7411	106.652	4.49155	8.67e-20	1.5e-16	Up	gi|734370834|gb|KHN19450.1|//MATE efflux family protein FRD3 [Glycine soja];gi|955354195|ref|XP_014620334.1|//PREDICTED: protein DETOXIFICATION 43-like [Glycine max]
Glyma.09G041500.Wm82.a2.v1	1453.77	3243.47	1.15774	0.000366923	0.0224527	Up	gi|374253830|ref|NP_001243393.1|//ethylene-responsive transcription factor RAP2-3-like [Glycine max]
Glyma.07G089900.Wm82.a2.v1	4.92177	38.2369	2.95772	1.86e-08	6.35e-06	Up	gi|947099968|gb|KRH48460.1|//hypothetical protein GLYMA_07G089900 [Glycine max]
Glyma.07G243500.Wm82.a2.v1	445.836	3280.15	2.87918	3.12e-05	0.00361223	Up	gi|351724557|ref|NP_001236038.1|//stress-induced protein SAM22 [Glycine max];gi|947102290|gb|KRH50782.1|//hypothetical protein GLYMA_07G243500 [Glycine max];gi|947102288|gb|KRH50780.1|//hypothetical protein GLYMA_07G243500 [Glycine max]
Glyma.08G341200.Wm82.a2.v1	3.03059	14.8224	2.29011	0.000260326	0.0176316	Up	gi|947097965|gb|KRH46550.1|//hypothetical protein GLYMA_08G341200 [Glycine max]
Glyma.10G272000.Wm82.a2.v1	15.4228	72.6288	2.23548	1.49e-05	0.00195668	Up	gi|947087199|gb|KRH35920.1|//hypothetical protein GLYMA_10G272000 [Glycine max]
Glyma.U032500.Wm82.a2.v1	114.42	231.337	1.01565	8.76e-05	0.00759734	Up	gi|1498170|dbj|BAA13184.1|//uricase [Glycine max]
Glyma.04G240800.Wm82.a2.v1	1201	4375.59	1.86524	5.47e-08	1.66e-05	Up	gi|356509324|ref|XP_003523400.1|//PREDICTED: alcohol dehydrogenase 1 [Glycine max]
Glyma.17G139700.Wm82.a2.v1	911.044	2056.12	1.17434	3.81e-05	0.00421245	Up	gi|947054647|gb|KRH04100.1|//hypothetical protein GLYMA_17G139700 [Glycine max]
Glyma.08G351900.Wm82.a2.v1	312.42	1067.14	1.7722	4.11e-07	0.000100249	Up	gi|947098119|gb|KRH46704.1|//hypothetical protein GLYMA_08G351900 [Glycine max];gi|356527374|ref|XP_003532286.1|//PREDICTED: 1-aminocyclopropane-1-carboxylate oxidase homolog 1 [Glycine max]
Glyma.07G129000.Wm82.a2.v1	45.6662	155.626	1.76889	1.3e-05	0.00176158	Up	gi|356520867|ref|XP_003529081.1|//PREDICTED: 1-aminocyclopropane-1-carboxylate oxidase 1-like [Glycine max]
Glyma.15G169100.Wm82.a2.v1	101.224	309.027	1.61018	1.91e-05	0.00242224	Up	gi|734385212|gb|KHN24614.1|//Brassinosteroid-regulated protein BRU1 [Glycine soja]
Glyma.13G053800.Wm82.a2.v1	29.0465	105.484	1.86059	3.94e-05	0.00430217	Up	gi|955356297|ref|XP_006593699.2|//PREDICTED: receptor-like protein kinase FERONIA isoform X2 [Glycine max];gi|955356295|ref|XP_014620763.1|//PREDICTED: receptor-like protein kinase FERONIA isoform X1 [Glycine max]
Glyma.17G141600.Wm82.a2.v1	12.4621	95.4616	2.93737	5.06e-13	4.31e-10	Up	gi|356565353|ref|XP_003550906.1|//PREDICTED: putative glucuronosyltransferase PGSIP7 [Glycine max];gi|947054674|gb|KRH04127.1|//hypothetical protein GLYMA_17G141600 [Glycine max]
Glyma.19G259000.Wm82.a2.v1	6.48255	45.2342	2.80278	6.15e-08	1.83e-05	Up	gi|734347377|gb|KHN11384.1|//hypothetical protein glysoja_036081 [Glycine soja]
Glyma.07G079600.Wm82.a2.v1	2.92187	17.3131	2.5669	0.000211981	0.0150578	Up	gi|356520475|ref|XP_003528887.1|//PREDICTED: uncharacterized protein LOC100815990 [Glycine max]
Glyma.01G156200.Wm82.a2.v1	232.519	527.745	1.18249	5.7e-05	0.00560457	Up	gi|947128639|gb|KRH76493.1|//hypothetical protein GLYMA_01G156200 [Glycine max];gi|356496519|ref|XP_003517114.1|//PREDICTED: uncharacterized transporter YBR287W [Glycine max]
Glyma.19G003600.Wm82.a2.v1	7.18131	44.7977	2.64111	3.29e-05	0.00372349	Up	gi|356573349|ref|XP_003554824.1|//PREDICTED: alkane hydroxylase MAH1-like [Glycine max]
Glyma.11G162100.Wm82.a2.v1	7.73511	58.9953	2.93111	1.18e-06	0.000244095	Up	gi|356539684|ref|XP_003538325.1|//PREDICTED: cationic peroxidase 1-like [Glycine max]
Glyma.19G212300.Wm82.a2.v1	16.9843	74.1019	2.12531	4.22e-06	0.000706265	Up	gi|356572750|ref|XP_003554529.1|//PREDICTED: probable pectinesterase/pectinesterase inhibitor 41 [Glycine max]
Glyma.19G001600.Wm82.a2.v1	64.1134	217.069	1.75945	5.06e-08	1.58e-05	Up	gi|955387022|ref|XP_014626902.1|//PREDICTED: protein DETOXIFICATION 9 isoform X2 [Glycine max];gi|356573950|ref|XP_003555117.1|//PREDICTED: protein DETOXIFICATION 9 isoform X1 [Glycine max]
Glyma.01G114400.Wm82.a2.v1	53.2817	123.852	1.2169	4.12e-05	0.00446508	Up	gi|571437452|ref|XP_006574168.1|//PREDICTED: UPF0481 protein At3g47200-like [Glycine max]
Glyma.02G059500.Wm82.a2.v1	14.2998	44.8525	1.64919	0.000828163	0.0408507	Up	gi|947121754|gb|KRH69960.1|//hypothetical protein GLYMA_02G059500 [Glycine max];gi|951011900|ref|XP_014509906.1|//PREDICTED: uncharacterized protein LOC106768992 isoform X1 [Vigna radiata var. radiata];gi|955305325|ref|XP_014618868.1|//PREDICTED: uncharacterized protein LOC100789634 isoform X1 [Glycine max];gi|359806045|ref|NP_001240922.1|//uncharacterized protein LOC100789634 [Glycine max]
Glyma.06G290000.Wm82.a2.v1	143.265	373.998	1.38434	3.21e-05	0.00369158	Up	gi|356517496|ref|XP_003527423.1|//PREDICTED: ethylene-responsive transcription factor 9-like [Glycine max]
Glyma.09G094000.Wm82.a2.v1	28.7307	92.3113	1.68391	0.000220846	0.0155736	Up	gi|356530607|ref|XP_003533872.1|//PREDICTED: probable flavin-containing monooxygenase 1 [Glycine max]
Glyma.12G220200.Wm82.a2.v1	3.89981	31.0334	2.99234	8.56e-08	2.48e-05	Up	gi|955353831|ref|XP_014620263.1|//PREDICTED: uncharacterized protein LOC100781533 [Glycine max]
Glyma.10G295300.Wm82.a2.v1	197.278	1254.36	2.66865	0.000109404	0.00911772	Up	gi|351723179|ref|NP_001235990.1|//glycinol 4-dimethylallyltransferase [Glycine max]
Glyma.20G241700.Wm82.a2.v1	11.0702	49.3249	2.15563	0.000330177	0.0209156	Up	gi|255626671|gb|ACU13680.1|//unknown [Glycine max]
Glyma.03G134500.Wm82.a2.v1	69.8521	257.075	1.87981	3.27e-09	1.33e-06	Up	gi|947118642|gb|KRH66891.1|//hypothetical protein GLYMA_03G134500 [Glycine max]
Glyma.20G118100.Wm82.a2.v1	15.0453	83.8721	2.47888	1.93e-09	8.52e-07	Up	gi|356575572|ref|XP_003555913.1|//PREDICTED: uncharacterized protein LOC100779041 [Glycine max]
Glyma.19G018600.Wm82.a2.v1	304.092	617.065	1.02091	0.000180519	0.0134718	Up	gi|571553576|ref|XP_003554259.2|//PREDICTED: ATP-dependent zinc metalloprotease YME1L1-like [Glycine max]
Glyma.03G109900.Wm82.a2.v1	1780.4	3953.51	1.15093	0.000498186	0.0279185	Up	gi|947118242|gb|KRH66491.1|//hypothetical protein GLYMA_03G109900 [Glycine max];gi|356504559|ref|XP_003521063.1|//PREDICTED: uclacyanin-3 [Glycine max]
Glyma.08G273600.Wm82.a2.v1	177.819	1781.14	3.32432	1.77e-13	1.66e-10	Up	gi|356526731|ref|XP_003531970.1|//PREDICTED: uncharacterized protein At5g65660-like [Glycine max]
Glyma.01G108700.Wm82.a2.v1	97.1122	284.94	1.55293	0.000223079	0.0156404	Up	gi|734351833|gb|KHN12948.1|//hypothetical protein glysoja_042216 [Glycine soja]
Glyma.07G045900.Wm82.a2.v1	498.17	1064.04	1.09484	0.000268554	0.0179728	Up	gi|356520168|ref|XP_003528736.1|//PREDICTED: alanine aminotransferase 2-like [Glycine max]
Glyma.05G072600.Wm82.a2.v1	44.5848	128.789	1.53039	0.000626773	0.0329935	Up	gi|955319972|ref|XP_014631010.1|//PREDICTED: myb-related protein 315-like [Glycine max]
Glyma.02G023800.Wm82.a2.v1	191.371	398.538	1.05834	0.00039491	0.0237763	Up	gi|223452603|gb|ACM89628.1|//TIR-NBS-LRR type disease resistance protein [Glycine max]
Glyma.06G092000.Wm82.a2.v1	16.5287	47.6212	1.52663	0.000284236	0.0187384	Up	gi|356515677|ref|XP_003526525.1|//PREDICTED: transcription factor bHLH93-like [Glycine max]
Glyma.05G182600.Wm82.a2.v1	133.286	314.255	1.23741	0.000302321	0.0195554	Up	gi|356512734|ref|XP_003525071.1|//PREDICTED: alanine--glyoxylate aminotransferase 2 homolog 1, mitochondrial [Glycine max];gi|947111102|gb|KRH59428.1|//hypothetical protein GLYMA_05G182600 [Glycine max]
Glyma.16G169500.Wm82.a2.v1	2.278	10.5154	2.20667	0.000819026	0.0405503	Up	gi|955376066|ref|XP_014624468.1|//PREDICTED: receptor-like protein 12 [Glycine max];gi|947059320|gb|KRH08726.1|//hypothetical protein GLYMA_16G169600, partial [Glycine max];gi|947059319|gb|KRH08725.1|//hypothetical protein GLYMA_16G169500 [Glycine max]
Glyma.01G102600.Wm82.a2.v1	668.066	1757.73	1.39565	1.7e-06	0.000337332	Up	gi|356496076|ref|XP_003516896.1|//PREDICTED: aldo-keto reductase family 4 member C9 [Glycine max];gi|734426612|gb|KHN43834.1|//Aldo-keto reductase family 4 member C9 [Glycine soja]
Glyma.14G103100.Wm82.a2.v1	4.31985	39.0461	3.17613	2.86e-08	9.26e-06	Up	gi|356554145|ref|XP_003545409.1|//PREDICTED: probable WRKY transcription factor 40 [Glycine max]
Glyma.15G104900.Wm82.a2.v1	394.706	991.987	1.32954	3.27e-07	8.24e-05	Up	gi|356555630|ref|XP_003546133.1|//PREDICTED: basic 7S globulin [Glycine max]
Glyma.19G163900.Wm82.a2.v1	3.35453	18.1712	2.43747	0.000313019	0.020075	Up	gi|947046026|gb|KRG95655.1|//hypothetical protein GLYMA_19G163900 [Glycine max]
Glyma.16G211800.Wm82.a2.v1	132.514	423.823	1.67732	3.76e-06	0.000639072	Up	gi|356560007|ref|XP_003548287.1|//PREDICTED: kunitz-type elastase inhibitor BrEI-like [Glycine max]
Glyma.20G087000.Wm82.a2.v1	61.3042	183.759	1.58376	1.01e-06	0.000214288	Up	gi|571571405|ref|XP_006606852.1|//PREDICTED: protein EIN4-like [Glycine max]
Glyma.14G207700.Wm82.a2.v1	157.804	322.81	1.03255	0.000172359	0.0130412	Up	gi|356553206|ref|XP_003544949.1|//PREDICTED: 2-hydroxyacyl-CoA lyase [Glycine max]
Glyma.20G098500.Wm82.a2.v1	11.5711	50.4606	2.12464	5e-06	0.000801979	Up	gi|358248758|ref|NP_001239935.1|//uncharacterized protein LOC100813624 [Glycine max];gi|947040828|gb|KRG90552.1|//hypothetical protein GLYMA_20G098500 [Glycine max]
Glyma.09G040500.Wm82.a2.v1	2.42561	22.8136	3.23348	1.2e-06	0.000247092	Up	gi|284931970|gb|ADC31789.1|//pathogenesis-related protein 10 [Glycine max]
Glyma.02G135400.Wm82.a2.v1	228.922	474.282	1.05089	0.000196263	0.0141902	Up	gi|356500076|ref|XP_003518860.1|//PREDICTED: uncharacterized protein LOC100806237 [Glycine max]
Glyma.13G361900.Wm82.a2.v1	439.896	1602.64	1.86522	6.35e-05	0.00607079	Up	gi|356550580|ref|XP_003543663.1|//PREDICTED: pleiotropic drug resistance protein 1-like isoform X2 [Glycine max];gi|947074633|gb|KRH23524.1|//hypothetical protein GLYMA_13G361900 [Glycine max];gi|947074632|gb|KRH23523.1|//hypothetical protein GLYMA_13G361900 [Glycine max]
Glyma.02G307300.Wm82.a2.v1	545.66	1554	1.50991	0.000933496	0.0447295	Up	gi|356501727|ref|XP_003519675.1|//PREDICTED: NAD(P)H-dependent 6'-deoxychalcone synthase-like [Glycine max]
Glyma.13G101500.Wm82.a2.v1	20.6256	145.907	2.82254	7.45e-14	7.24e-11	Up	gi|356548321|ref|XP_003542551.1|//PREDICTED: uncharacterized protein LOC100527565 [Glycine max]
Glyma.20G156800.Wm82.a2.v1	29.765	68.06	1.19319	0.00055932	0.0304758	Up	gi|356574481|ref|XP_003555375.1|//PREDICTED: heat stress transcription factor B-2a-like [Glycine max]
Glyma.06G125800.Wm82.a2.v1	386.066	926.078	1.26229	1.64e-07	4.46e-05	Up	gi|356516019|ref|XP_003526694.1|//PREDICTED: bidirectional sugar transporter SWEET3-like [Glycine max]
Glyma.04G177900.Wm82.a2.v1	46.9927	102.841	1.1299	0.000313914	0.0200892	Up	gi|571448266|ref|XP_006577761.1|//PREDICTED: uncharacterized protein LOC100306152 isoform X1 [Glycine max]
Glyma.18G016900.Wm82.a2.v1	124.005	320.005	1.36769	7.22e-06	0.00108682	Up	gi|947048046|gb|KRG97574.1|//hypothetical protein GLYMA_18G016900 [Glycine max];gi|947048047|gb|KRG97575.1|//hypothetical protein GLYMA_18G016900 [Glycine max]
Glyma.16G014700.Wm82.a2.v1	6.95784	53.4166	2.94058	6.82e-06	0.00103946	Up	gi|351725055|ref|NP_001237079.1|//uncharacterized protein LOC100500375 [Glycine max]
Glyma.11G087300.Wm82.a2.v1	14.4967	80.3338	2.47028	3.26e-05	0.00371793	Up	gi|356538399|ref|XP_003537691.1|//PREDICTED: uncharacterized transporter YBR287W-like [Glycine max]
Glyma.06G265700.Wm82.a2.v1	36.7673	119.409	1.69941	3.89e-07	9.6e-05	Up	gi|947107220|gb|KRH55603.1|//hypothetical protein GLYMA_06G265700 [Glycine max]
Glyma.08G110500.Wm82.a2.v1	116.009	549.062	2.24273	0.00099675	0.0470642	Up	gi|955335199|ref|XP_003531226.2|//PREDICTED: chalcone synthase 5-like [Glycine max]
Glyma.01G086900.Wm82.a2.v1	109.019	271.188	1.31472	0.000778763	0.0389678	Up	gi|359807209|ref|NP_001241361.1|//allene oxide cyclase 4, chloroplastic-like [Glycine max]
Glyma.15G003900.Wm82.a2.v1	121.789	325.081	1.41641	2.97e-05	0.00347599	Up	gi|356557989|ref|XP_003547292.1|//PREDICTED: aquaporin NIP6-1-like [Glycine max]
Glyma.17G215900.Wm82.a2.v1	90.1367	197.22	1.12962	0.000469593	0.0269694	Up	gi|356563914|ref|XP_003550202.1|//PREDICTED: probable receptor-like protein kinase At1g80640 [Glycine max]
Glyma.08G109400.Wm82.a2.v1	362.236	1131.88	1.64372	0.000671719	0.0349805	Up	gi|356525221|ref|XP_003531225.1|//PREDICTED: chalcone synthase 1 [Glycine max]
Glyma.17G159600.Wm82.a2.v1	102.021	389.737	1.93363	5.66e-05	0.0055891	Up	gi|356563507|ref|XP_003550003.1|//PREDICTED: uncharacterized protein LOC100811915 [Glycine max]
Glyma.05G000700.Wm82.a2.v1	686.389	1448.71	1.07767	0.000470353	0.0269812	Up	gi|351721164|ref|NP_001237968.1|//pyruvate kinase, cytosolic isozyme [Glycine max]
Glyma.12G161400.Wm82.a2.v1	3.27002	18.432	2.49485	0.000317735	0.0202065	Up	gi|356543333|ref|XP_003540116.1|//PREDICTED: NAD(P)H dehydrogenase (quinone) FQR1-like [Glycine max]
Glyma.05G224500.Wm82.a2.v1	56.6774	138.073	1.28459	0.000221812	0.0156191	Up	gi|734310448|gb|KHM99828.1|//Inositol oxygenase 4 [Glycine soja];gi|947111846|gb|KRH60172.1|//hypothetical protein GLYMA_05G224500 [Glycine max]
Glyma.16G176000.Wm82.a2.v1	154.477	390.906	1.33943	0.000196102	0.0141902	Up	gi|356559720|ref|XP_003548145.1|//PREDICTED: UDP-glycosyltransferase 88A1-like [Glycine max]
Glyma.03G194200.Wm82.a2.v1	1.78148	10.819	2.60242	0.000124017	0.0101177	Up	gi|356503803|ref|XP_003520692.1|//PREDICTED: probable purple acid phosphatase 20 [Glycine max]
Glyma.08G074700.Wm82.a2.v1	197.848	598.271	1.59641	0.000451064	0.0260903	Up	gi|356524862|ref|XP_003531047.1|//PREDICTED: beta-xylosidase/alpha-L-arabinofuranosidase 2 [Glycine max]
BGI_novel_G002736	1.5777	18.1896	3.52722	1.16e-07	3.25e-05	Up	gi|356574643|ref|XP_003555455.1|//PREDICTED: histone deacetylase complex subunit SAP18-like [Glycine max]
Glyma.14G073300.Wm82.a2.v1	82.3936	305.515	1.89064	4.78e-09	1.92e-06	Up	gi|734375426|gb|KHN20969.1|//F-box protein PP2-B10 [Glycine soja]
Glyma.05G161600.Wm82.a2.v1	13.2988	60.0731	2.17542	0.000257305	0.0174848	Up	gi|255628785|gb|ACU14737.1|//unknown [Glycine max]
Glyma.02G104300.Wm82.a2.v1	29.626	116.117	1.97064	3.58e-06	0.000621609	Up	gi|356499767|ref|XP_003518708.1|//PREDICTED: abscisate beta-glucosyltransferase-like [Glycine max]
Glyma.20G125500.Wm82.a2.v1	153.105	430.869	1.49273	0.00024047	0.0165492	Up	gi|356575634|ref|XP_003555943.1|//PREDICTED: uncharacterized protein LOC100795681 [Glycine max]
Glyma.03G068100.Wm82.a2.v1	11.3198	33.6498	1.57175	0.000905158	0.0437166	Up	gi|947117630|gb|KRH65879.1|//hypothetical protein GLYMA_03G068100 [Glycine max];gi|574584397|ref|NP_001276241.1|//ribulose bisphosphate carboxylase/oxygenase activase 1, chloroplastic-like [Glycine max]
Glyma.10G237100.Wm82.a2.v1	4.74221	43.5238	3.19817	4.63e-07	0.000111431	Up	gi|321172960|gb|ADW77264.1|//CLE10 protein [Glycine max]
Glyma.06G309000.Wm82.a2.v1	66.4237	150.107	1.17622	2.9e-05	0.00340983	Up	gi|571462757|ref|XP_006582374.1|//PREDICTED: uncharacterized protein LOC100803864 isoform X1 [Glycine max]
Glyma.07G077400.Wm82.a2.v1	323.736	681.819	1.07457	5.21e-07	0.000122541	Up	gi|356520467|ref|XP_003528883.1|//PREDICTED: probable methyltransferase PMT15 [Glycine max]
Glyma.12G011700.Wm82.a2.v1	24.5621	57.5702	1.22889	0.000922768	0.0443029	Up	gi|571491619|ref|XP_006591996.1|//PREDICTED: disease resistance protein RPP13-like [Glycine max]
Glyma.11G238300.Wm82.a2.v1	9.57962	52.665	2.4588	0.000132463	0.010638	Up	gi|955347964|ref|XP_014618978.1|//PREDICTED: uncharacterized protein LOC100780254 isoform X1 [Glycine max]
Glyma.10G201100.Wm82.a2.v1	100.564	303.478	1.59347	3.07e-06	0.000550512	Up	gi|356535537|ref|XP_003536301.1|//PREDICTED: pyruvate kinase 1, cytosolic-like [Glycine max]
Glyma.07G140000.Wm82.a2.v1	116.175	345.495	1.57236	0.000331844	0.0209666	Up	gi|947100724|gb|KRH49216.1|//hypothetical protein GLYMA_07G140000 [Glycine max]
Glyma.01G036900.Wm82.a2.v1	56.6257	259.176	2.1944	7.76e-09	2.86e-06	Up	gi|255647293|gb|ACU24113.1|//unknown [Glycine max]
Glyma.03G130700.Wm82.a2.v1	32.6402	160.374	2.29671	5.04e-07	0.000119468	Up	gi|734397946|gb|KHN30387.1|//hypothetical protein glysoja_025878 [Glycine soja]
Glyma.16G171900.Wm82.a2.v1	766.603	1716.5	1.16292	5.25e-07	0.000122541	Up	gi|571529114|ref|XP_006599510.1|//PREDICTED: E3 ubiquitin-protein ligase HERC2-like [Glycine max]
Glyma.17G065100.Wm82.a2.v1	55.8086	121.157	1.11832	0.000337032	0.0212116	Up	gi|356562458|ref|XP_003549488.1|//PREDICTED: probable xyloglucan endotransglucosylase/hydrolase protein 23 [Glycine max]
Glyma.19G194000.Wm82.a2.v1	45.5303	155.445	1.7715	8.08e-05	0.00719978	Up	gi|356572544|ref|XP_003554428.1|//PREDICTED: probable purple acid phosphatase 20 isoform X1 [Glycine max]
Glyma.09G126200.Wm82.a2.v1	67.7875	187.208	1.46555	0.000693704	0.0356667	Up	gi|947089638|gb|KRH38303.1|//hypothetical protein GLYMA_09G126200 [Glycine max]
Glyma.13G048800.Wm82.a2.v1	355.197	847.061	1.25384	0.000292907	0.0191027	Up	gi|571496853|ref|XP_003541254.2|//PREDICTED: endo-1,3(4)-beta-glucanase 1-like [Glycine max]
Glyma.09G144200.Wm82.a2.v1	108.06	792.829	2.87518	2.49e-27	1.01e-23	Up	gi|356529267|ref|XP_003533217.1|//PREDICTED: probable methyltransferase PMT16 [Glycine max]
Glyma.02G006200.Wm82.a2.v1	4.6972	31.9682	2.76676	4.5e-05	0.00478466	Up	gi|356501815|ref|XP_003519719.1|//PREDICTED: ethylene-responsive transcription factor 1B-like [Glycine max]
Glyma.16G121700.Wm82.a2.v1	8.66702	43.1802	2.31676	2.33e-05	0.00286253	Up	gi|571524024|ref|XP_006598732.1|//PREDICTED: uncharacterized protein LOC100782154 isoform X1 [Glycine max];gi|955373900|ref|XP_014623909.1|//PREDICTED: uncharacterized protein LOC100782154 isoform X2 [Glycine max]
Glyma.04G091600.Wm82.a2.v1	56.9387	140.061	1.29857	0.000343338	0.0213823	Up	gi|356507995|ref|XP_003522748.1|//PREDICTED: AT-hook motif nuclear-localized protein 17-like [Glycine max]
Glyma.13G179200.Wm82.a2.v1	13.0639	54.0716	2.04928	1.22e-05	0.00167675	Up	gi|356548715|ref|XP_003542745.1|//PREDICTED: uncharacterized protein LOC100779411 [Glycine max]
Glyma.10G284400.Wm82.a2.v1	152.591	486.28	1.67212	2.9e-08	9.27e-06	Up	gi|571485066|ref|XP_006589734.1|//PREDICTED: serine/threonine-protein kinase STY46-like [Glycine max];gi|947087399|gb|KRH36120.1|//hypothetical protein GLYMA_10G284400 [Glycine max]
Glyma.18G205800.Wm82.a2.v1	282.774	760.082	1.42651	1.64e-06	0.000329005	Up	gi|947050787|gb|KRH00316.1|//hypothetical protein GLYMA_18G205800 [Glycine max];gi|145442177|gb|ABP68836.1|//chloroplast ferritin [Glycine soja]
Glyma.10G261600.Wm82.a2.v1	193.71	404.616	1.06266	7.17e-05	0.0066721	Up	gi|571484716|ref|XP_006589635.1|//PREDICTED: receptor protein kinase-like protein At4g34220 [Glycine max]
Glyma.04G020200.Wm82.a2.v1	89.6208	333.449	1.89556	5.64e-05	0.00558432	Up	gi|571448787|ref|XP_003523230.2|//PREDICTED: ornithine decarboxylase [Glycine max]
Glyma.19G115300.Wm82.a2.v1	140.276	646.71	2.20485	2.46e-07	6.3e-05	Up	gi|356571757|ref|XP_003554039.1|//PREDICTED: plant cysteine oxidase 2-like [Glycine max]
Glyma.16G008500.Wm82.a2.v1	58.3965	283.36	2.27868	1.95e-09	8.54e-07	Up	gi|356558926|ref|XP_003547753.1|//PREDICTED: putative receptor-like protein kinase At1g72540 [Glycine max]
Glyma.11G121700.Wm82.a2.v1	10.61	37.0475	1.80395	0.000456591	0.0263473	Up	gi|255631312|gb|ACU16023.1|//unknown [Glycine max];gi|734329246|gb|KHN06153.1|//Non-symbiotic hemoglobin 1 [Glycine soja]
Glyma.07G210700.Wm82.a2.v1	22.0338	67.0003	1.60445	7.95e-05	0.00715748	Up	gi|356519689|ref|XP_003528502.1|//PREDICTED: uncharacterized protein LOC100799434 [Glycine max]
Glyma.15G012700.Wm82.a2.v1	7.6891	47.8025	2.6362	6.38e-09	2.44e-06	Up	gi|947060547|gb|KRH09808.1|//hypothetical protein GLYMA_15G012700 [Glycine max];gi|571514702|ref|XP_006597139.1|//PREDICTED: auxin-responsive protein IAA17-like isoform X2 [Glycine max];gi|947060550|gb|KRH09811.1|//hypothetical protein GLYMA_15G012700 [Glycine max];gi|356555904|ref|XP_003546269.1|//PREDICTED: auxin-responsive protein IAA17-like isoform X1 [Glycine max]
Glyma.20G189300.Wm82.a2.v1	490.543	1118.11	1.18861	0.000552965	0.0302215	Up	gi|356576333|ref|XP_003556287.1|//PREDICTED: pyruvate kinase 1, cytosolic isoform X1 [Glycine max]
Glyma.06G142200.Wm82.a2.v1	35.5319	93.159	1.39058	0.000807559	0.0401204	Up	gi|255626859|gb|ACU13774.1|//unknown [Glycine max]
Glyma.08G064400.Wm82.a2.v1	12.7104	43.613	1.77875	0.00014018	0.0111472	Up	gi|947093441|gb|KRH42026.1|//hypothetical protein GLYMA_08G064400 [Glycine max]
Glyma.16G164800.Wm82.a2.v1	7.02309	39.9328	2.5074	0.000157983	0.0121991	Up	gi|955306471|ref|XP_014621195.1|//PREDICTED: ethylene-responsive transcription factor ABR1-like isoform X2 [Glycine max]
Glyma.10G157200.Wm82.a2.v1	108.454	273.088	1.33228	0.000397847	0.0238939	Up	gi|356535119|ref|XP_003536096.1|//PREDICTED: GDSL esterase/lipase At1g54790-like [Glycine max];gi|947085265|gb|KRH33986.1|//hypothetical protein GLYMA_10G157200 [Glycine max]
Glyma.01G157700.Wm82.a2.v1	5.09416	40.7993	3.00163	6.01e-06	0.000941324	Up	gi|571435562|ref|XP_006573516.1|//PREDICTED: uncharacterized transporter YBR287W-like [Glycine max]
Glyma.02G028700.Wm82.a2.v1	263.722	1715.65	2.70167	1.91e-23	4.23e-20	Up	gi|356501129|ref|XP_003519381.1|//PREDICTED: metalloendoproteinase 5-MMP-like [Glycine max];gi|356501158|ref|XP_003519395.1|//PREDICTED: metalloendoproteinase 5-MMP-like [Glycine max]
Glyma.18G055800.Wm82.a2.v1	8.53468	34.7459	2.02543	0.000609668	0.0323645	Up	gi|351721827|ref|NP_001235431.1|//uncharacterized protein LOC100305696 [Glycine max];gi|947048656|gb|KRG98184.1|//hypothetical protein GLYMA_18G055800 [Glycine max]
Glyma.05G107500.Wm82.a2.v1	6.8295	36.4868	2.41752	0.000339927	0.0212358	Up	gi|734373598|gb|KHN20356.1|//hypothetical protein glysoja_027853 [Glycine soja]
Glyma.05G204600.Wm82.a2.v1	35.5046	143.566	2.01564	7.75e-07	0.000171222	Up	gi|356513421|ref|XP_003525412.1|//PREDICTED: protein P21 [Glycine max]
Glyma.18G126500.Wm82.a2.v1	23.466	77.519	1.72398	4.03e-05	0.00438519	Up	gi|356567566|ref|XP_003551989.1|//PREDICTED: protein NRT1/ PTR FAMILY 4.6 [Glycine max]
Glyma.18G055600.Wm82.a2.v1	8.42331	45.8245	2.44366	0.00011738	0.00966633	Up	gi|356565910|ref|XP_003551179.1|//PREDICTED: cationic peroxidase 1-like [Glycine max]
Glyma.06G070900.Wm82.a2.v1	4.45811	180.272	5.3376	1.38e-26	5.14e-23	Up	gi|955327105|ref|XP_003526423.2|//PREDICTED: uncharacterized protein LOC100801917 [Glycine max]
Glyma.13G005100.Wm82.a2.v1	28.218	103.825	1.87946	1.09e-05	0.00154448	Up	gi|571497291|ref|XP_006593854.1|//PREDICTED: VQ motif-containing protein 22-like [Glycine max]
Glyma.19G147400.Wm82.a2.v1	1108.93	2239.85	1.01424	0.000305815	0.0196803	Up	gi|571557289|ref|XP_006604385.1|//PREDICTED: omega-6 fatty acid desaturase, endoplasmic reticulum isozyme 2-like [Glycine max]
Glyma.03G113600.Wm82.a2.v1	9.61398	35.7486	1.89468	9.69e-05	0.00828091	Up	gi|356503266|ref|XP_003520432.1|//PREDICTED: uncharacterized protein LOC100797947 [Glycine max]
Glyma.03G122500.Wm82.a2.v1	352.71	882.015	1.32232	0.000893244	0.0432271	Up	gi|356504645|ref|XP_003521106.1|//PREDICTED: protein NRT1/ PTR FAMILY 3.1 [Glycine max]
Glyma.20G195900.Wm82.a2.v1	94.8435	204.719	1.11002	5.34e-05	0.00539035	Up	gi|351727921|ref|NP_001237945.1|//uncharacterized protein LOC100306125 [Glycine max]
Glyma.09G284400.Wm82.a2.v1	3.60848	24.7978	2.78075	4.28e-05	0.00458943	Up	gi|571479785|ref|XP_003534685.2|//PREDICTED: peroxidase 5-like [Glycine max]
Glyma.06G143000.Wm82.a2.v1	1120.6	2634.79	1.23341	0.00091594	0.0441058	Up	gi|947105346|gb|KRH53729.1|//hypothetical protein GLYMA_06G143000 [Glycine max];gi|351723871|ref|NP_001236782.1|//chalcone isomerase 4-like [Glycine max]
Glyma.09G111900.Wm82.a2.v1	3.00176	22.7353	2.92106	6.23e-06	0.000964564	Up	gi|955340924|ref|XP_014617578.1|//PREDICTED: omega-6 fatty acid desaturase, endoplasmic reticulum isozyme 2-like [Glycine max]
Glyma.08G244800.Wm82.a2.v1	4.29947	21.018	2.28939	0.000472994	0.0270918	Up	gi|356526491|ref|XP_003531851.1|//PREDICTED: UDP-glycosyltransferase 83A1-like [Glycine max]
Glyma.09G170500.Wm82.a2.v1	5.50855	23.1803	2.07316	0.000598672	0.0318944	Up	gi|947090324|gb|KRH38989.1|//hypothetical protein GLYMA_09G170500 [Glycine max]
Glyma.02G026500.Wm82.a2.v1	108.397	261.068	1.26811	3.76e-06	0.000639072	Up	gi|356501958|ref|XP_003519790.1|//PREDICTED: UPF0392 protein RCOM_0530710-like [Glycine max]
Glyma.07G095900.Wm82.a2.v1	326.264	864.563	1.40593	2.67e-08	8.85e-06	Up	gi|571465646|ref|XP_006583429.1|//PREDICTED: probable serine/threonine-protein kinase At1g18390 isoform X3 [Glycine max];gi|571465642|ref|XP_006583427.1|//PREDICTED: probable serine/threonine-protein kinase At1g18390 isoform X1 [Glycine max];gi|571465644|ref|XP_006583428.1|//PREDICTED: probable serine/threonine-protein kinase At1g18390 isoform X2 [Glycine max]
Glyma.14G121200.Wm82.a2.v1	63.3298	398.973	2.65534	5.31e-16	6.29e-13	Up	gi|356552775|ref|XP_003544738.1|//PREDICTED: alcohol dehydrogenase 1-like [Glycine max]
Glyma.13G346700.Wm82.a2.v1	8.49901	31.3445	1.88285	0.000773165	0.0388076	Up	gi|356550406|ref|XP_003543578.1|//PREDICTED: endochitinase PR4-like [Glycine max]
Glyma.06G303200.Wm82.a2.v1	28.9309	83.8259	1.53478	0.000558555	0.0304758	Up	gi|358248362|ref|NP_001239869.1|//isocitrate lyase 1 [Glycine max];gi|734421026|gb|KHN41204.1|//Isocitrate lyase 1 [Glycine soja]
Glyma.06G157400.Wm82.a2.v1	75.6596	320.745	2.08383	2.72e-09	1.17e-06	Up	gi|513044651|gb|AGO14648.1|//NAC transcription factor [Glycine max]
Glyma.11G060500.Wm82.a2.v1	130.153	498.496	1.93737	8.95e-05	0.00771123	Up	gi|351721462|ref|NP_001236442.1|//uncharacterized protein LOC100527721 [Glycine max]
Glyma.01G178500.Wm82.a2.v1	88.5825	492.982	2.47644	3.51e-12	2.59e-09	Up	gi|356496801|ref|XP_003517254.1|//PREDICTED: calcium uniporter protein 2, mitochondrial-like [Glycine max];gi|947129021|gb|KRH76875.1|//hypothetical protein GLYMA_01G178500 [Glycine max]
Glyma.07G150900.Wm82.a2.v1	14.4628	66.4998	2.201	8.5e-06	0.00125205	Up	gi|356521024|ref|XP_003529158.1|//PREDICTED: leucoanthocyanidin dioxygenase [Glycine max]
Glyma.17G162000.Wm82.a2.v1	387.698	970.124	1.32323	4.26e-07	0.00010301	Up	gi|356563531|ref|XP_003550015.1|//PREDICTED: LOB domain-containing protein 38-like [Glycine max]
Glyma.09G274000.Wm82.a2.v1	169.239	400.644	1.24326	1.06e-05	0.00151352	Up	gi|937500778|ref|NP_001302438.1|//probable WRKY transcription factor 70-like [Glycine max]
Glyma.20G169200.Wm82.a2.v1	594.681	2992.73	2.33127	0.00048658	0.0275221	Up	gi|356576075|ref|XP_003556160.1|//PREDICTED: peroxidase 12-like [Glycine max]
Glyma.15G096500.Wm82.a2.v1	23.0543	84.6834	1.87704	2.76e-08	9.01e-06	Up	gi|571517370|ref|XP_006597534.1|//PREDICTED: uncharacterized protein LOC102663723 [Glycine max]
Glyma.02G016100.Wm82.a2.v1	250.264	720.224	1.525	3.4e-07	8.5e-05	Up	gi|359807644|ref|NP_001241423.1|//uncharacterized protein LOC100819416 [Glycine max]
Glyma.14G201800.Wm82.a2.v1	106.455	366.05	1.7818	0.000552801	0.0302215	Up	gi|734338646|gb|KHN08835.1|//Peroxidase 4 [Glycine soja]
Glyma.05G082400.Wm82.a2.v1	14.5251	77.4233	2.41422	9.01e-08	2.58e-05	Up	gi|571454747|ref|XP_006579883.1|//PREDICTED: probable disease resistance protein At5g66900 [Glycine max]
Glyma.06G053000.Wm82.a2.v1	42.0363	116.526	1.47094	8.97e-06	0.00131315	Up	gi|955327993|ref|XP_014632760.1|//PREDICTED: cytokinin riboside 5'-monophosphate phosphoribohydrolase LOG8-like [Glycine max]
Glyma.08G264800.Wm82.a2.v1	82.154	175.579	1.09571	0.000510948	0.0283395	Up	gi|947096731|gb|KRH45316.1|//hypothetical protein GLYMA_08G264800 [Glycine max];gi|356526673|ref|XP_003531941.1|//PREDICTED: CTP synthase-like isoform X1 [Glycine max];gi|734429377|gb|KHN45108.1|//CTP synthase [Glycine soja]
Glyma.11G120400.Wm82.a2.v1	1035.6	2249.54	1.11917	0.00048407	0.0274761	Up	gi|351726160|ref|NP_001237117.1|//uncharacterized protein LOC100527769 [Glycine max]
Glyma.08G164800.Wm82.a2.v1	71.8521	220.345	1.61666	7.3e-07	0.000162737	Up	gi|356528661|ref|XP_003532918.1|//PREDICTED: metal tolerance protein 10-like [Glycine max]
Glyma.03G015800.Wm82.a2.v1	91.8078	262.122	1.51355	1.03e-06	0.000217935	Up	gi|947116884|gb|KRH65133.1|//hypothetical protein GLYMA_03G015800 [Glycine max]
Glyma.19G132700.Wm82.a2.v1	3.00802	16.3248	2.44018	0.000362997	0.0222688	Up	gi|947045509|gb|KRG95138.1|//hypothetical protein GLYMA_19G132700 [Glycine max]
Glyma.13G314100.Wm82.a2.v1	50.7918	115.595	1.18642	0.000700038	0.0359543	Up	gi|356550086|ref|XP_003543421.1|//PREDICTED: probable CCR4-associated factor 1 homolog 11 [Glycine max]
Glyma.18G204200.Wm82.a2.v1	1282.35	3518.34	1.4561	2.88e-05	0.00339445	Up	gi|356568132|ref|XP_003552267.1|//PREDICTED: pyruvate decarboxylase 2 [Glycine max]
Glyma.09G258000.Wm82.a2.v1	305.48	987.988	1.69341	0.000295241	0.0192033	Up	gi|356531983|ref|XP_003534555.1|//PREDICTED: bifunctional L-3-cyanoalanine synthase/cysteine synthase 1, mitochondrial [Glycine max];gi|947091764|gb|KRH40429.1|//hypothetical protein GLYMA_09G258000 [Glycine max]
Glyma.13G282200.Wm82.a2.v1	57.3247	176.085	1.61904	4.79e-06	0.000775422	Up	gi|356549781|ref|XP_003543269.1|//PREDICTED: uncharacterized protein LOC100306608 [Glycine max]
Glyma.04G086300.Wm82.a2.v1	37.5056	198.709	2.40547	2.91e-06	0.000530851	Up	gi|947113797|gb|KRH62099.1|//hypothetical protein GLYMA_04G086300 [Glycine max];gi|571449773|ref|XP_006578240.1|//PREDICTED: NADP-dependent malic enzyme isoform X1 [Glycine max]
Glyma.12G142900.Wm82.a2.v1	39.4311	103.061	1.3861	0.000179978	0.0134718	Up	gi|351726782|ref|NP_001237650.1|//uncharacterized protein LOC100527035 [Glycine max]
Glyma.13G281200.Wm82.a2.v1	2.75069	102.698	5.22247	9.19e-21	1.86e-17	Up	gi|356549769|ref|XP_003543263.1|//PREDICTED: uncharacterized protein LOC100788331 [Glycine max]
Glyma.05G182100.Wm82.a2.v1	123.209	398.901	1.69492	1.92e-05	0.00242391	Up	gi|255630605|gb|ACU15662.1|//unknown [Glycine max]
Glyma.18G018200.Wm82.a2.v1	452.911	921.259	1.02438	0.000149921	0.0117109	Up	gi|955382180|ref|XP_014625788.1|//PREDICTED: ethylene-responsive transcription factor ERF060-like [Glycine max]
Glyma.08G030500.Wm82.a2.v1	10.9367	45.642	2.06119	4.51e-06	0.000744157	Up	gi|356523822|ref|XP_003530533.1|//PREDICTED: probable caffeoyl-CoA O-methyltransferase At4g26220 [Glycine max]
Glyma.03G002300.Wm82.a2.v1	3.38499	15.2758	2.17403	0.000485381	0.0275183	Up	gi|947116633|gb|KRH64882.1|//hypothetical protein GLYMA_03G002300 [Glycine max]
Glyma.13G238500.Wm82.a2.v1	162.957	348.27	1.09572	0.000462589	0.0266301	Up	gi|947072539|gb|KRH21430.1|//hypothetical protein GLYMA_13G238500 [Glycine max]
Glyma.18G290300.Wm82.a2.v1	2.97553	16.1113	2.43685	0.000160793	0.0123615	Up	gi|734355018|gb|KHN13903.1|//hypothetical protein glysoja_016187 [Glycine soja]
Glyma.20G068000.Wm82.a2.v1	142.678	421.703	1.56346	0.000222793	0.0156404	Up	gi|356575118|ref|XP_003555689.1|//PREDICTED: uncharacterized protein LOC100793762 [Glycine max]
Glyma.03G180300.Wm82.a2.v1	347.77	704.599	1.01867	0.000614981	0.0325137	Up	gi|356505216|ref|XP_003521388.1|//PREDICTED: uncharacterized protein LOC100783651 [Glycine max]
Glyma.19G020500.Wm82.a2.v1	170.534	439.143	1.36463	1.05e-05	0.00150156	Up	gi|734430374|gb|KHN45483.1|//2-aminoethanethiol dioxygenase [Glycine soja];gi|734352823|gb|KHN13236.1|//2-aminoethanethiol dioxygenase [Glycine soja]
Glyma.08G055000.Wm82.a2.v1	615.344	1290.05	1.06797	3.65e-05	0.00406836	Up	gi|571470068|ref|XP_006584910.1|//PREDICTED: ABC transporter I family member 17 [Glycine max]
Glyma.08G254800.Wm82.a2.v1	31.6695	103.817	1.71288	3.41e-05	0.00384383	Up	gi|359807157|ref|NP_001241098.1|//uncharacterized protein LOC100797343 [Glycine max]
Glyma.06G013600.Wm82.a2.v1	30.2408	72.2205	1.25591	0.00032434	0.0205727	Up	gi|356517126|ref|XP_003527241.1|//PREDICTED: phosphatidylinositol-glycan biosynthesis class X protein-like [Glycine max]
Glyma.16G038100.Wm82.a2.v1	6.90583	26.7219	1.95214	0.000447335	0.0259746	Up	gi|734433495|gb|KHN46750.1|//hypothetical protein glysoja_015001 [Glycine soja]
Glyma.07G153100.Wm82.a2.v1	934.484	3283.6	1.81304	1.57e-05	0.00205203	Up	gi|356521044|ref|XP_003529168.1|//PREDICTED: pyruvate decarboxylase 2 [Glycine max]
Glyma.01G086700.Wm82.a2.v1	61.3545	171.912	1.48643	1.55e-05	0.00202805	Up	gi|356495976|ref|XP_003516846.1|//PREDICTED: probable transcription factor GLK2 [Glycine max]
Glyma.01G131100.Wm82.a2.v1	53.4281	329.076	2.62275	2.07e-07	5.5e-05	Up	gi|356496295|ref|XP_003517004.1|//PREDICTED: aspartate aminotransferase, mitochondrial-like [Glycine max]
Glyma.06G235500.Wm82.a2.v1	36.6269	111.519	1.60631	1.42e-06	0.000288942	Up	gi|947106794|gb|KRH55177.1|//hypothetical protein GLYMA_06G235500 [Glycine max];gi|571458168|ref|XP_006581072.1|//PREDICTED: tyrosine aminotransferase isoform X1 [Glycine max];gi|947106793|gb|KRH55176.1|//hypothetical protein GLYMA_06G235500 [Glycine max];gi|947106796|gb|KRH55179.1|//hypothetical protein GLYMA_06G235500 [Glycine max]
Glyma.08G216300.Wm82.a2.v1	11.3595	49.1884	2.11442	0.000575466	0.031136	Up	gi|571472459|ref|XP_003533085.2|//PREDICTED: F-box/LRR-repeat protein 2-like [Glycine max]
Glyma.09G037100.Wm82.a2.v1	27.409	108.715	1.98782	0.00103013	0.048078	Up	gi|955340019|ref|XP_014617378.1|//PREDICTED: glucan endo-1,3-beta-glucosidase, basic isoform isoform X2 [Glycine max]
Glyma.18G234600.Wm82.a2.v1	191.357	593.078	1.63196	2.78e-05	0.00330812	Up	gi|734309217|gb|KHM99361.1|//Cysteine synthase, chloroplastic/chromoplastic [Glycine soja];gi|947051269|gb|KRH00798.1|//hypothetical protein GLYMA_18G234600 [Glycine max]
Glyma.04G220600.Wm82.a2.v1	14.1206	54.1918	1.94027	0.000766338	0.0385845	Up	gi|356509058|ref|XP_003523269.1|//PREDICTED: peroxidase P7-like [Glycine max]
Glyma.12G081700.Wm82.a2.v1	8.86037	71.3166	3.0088	4.36e-11	2.75e-08	Up	gi|356544678|ref|XP_003540774.1|//PREDICTED: zinc finger protein STOP1 homolog [Glycine max];gi|734375843|gb|KHN21081.1|//Protein SENSITIVE TO PROTON RHIZOTOXICITY 1 [Glycine soja]
Glyma.03G176300.Wm82.a2.v1	108.636	714.463	2.71736	8.75e-05	0.00759734	Up	gi|947119367|gb|KRH67616.1|//hypothetical protein GLYMA_03G176300 [Glycine max];gi|748302949|gb|AJE59633.1|//lambda class glutathione S-transferase [Glycine max];gi|947119366|gb|KRH67615.1|//hypothetical protein GLYMA_03G176300 [Glycine max]
Glyma.04G227900.Wm82.a2.v1	64.7462	158.986	1.29603	5.63e-06	0.000887841	Up	gi|571451857|ref|XP_006578869.1|//PREDICTED: 1-aminocyclopropane-1-carboxylate oxidase 5-like [Glycine max]
Glyma.02G208200.Wm82.a2.v1	106.56	302.412	1.50485	7.24e-07	0.000161998	Up	gi|955308132|ref|XP_003518234.3|//PREDICTED: protein EXORDIUM-like [Glycine max]
Glyma.18G177000.Wm82.a2.v1	60.0527	377.86	2.65355	0.000126931	0.0102958	Up	gi|356567911|ref|XP_003552158.1|//PREDICTED: probable mannitol dehydrogenase [Glycine max]
Glyma.11G204500.Wm82.a2.v1	18.6081	93.0772	2.3225	2.48e-08	8.32e-06	Up	gi|955351263|ref|XP_014619665.1|//PREDICTED: cysteine-rich receptor-like protein kinase 3 isoform X1 [Glycine max];gi|571489728|ref|XP_006591282.1|//PREDICTED: cysteine-rich receptor-like protein kinase 3 isoform X2 [Glycine max]
Glyma.11G077900.Wm82.a2.v1	15.3272	61.7785	2.01102	0.000146543	0.0114655	Up	gi|358248854|ref|NP_001240207.1|//uncharacterized protein LOC100803436 precursor [Glycine max]
Glyma.01G203400.Wm82.a2.v1	17.7253	65.0014	1.87466	2.6e-05	0.00316295	Up	gi|571436239|ref|XP_006573703.1|//PREDICTED: beta-amylase 3, chloroplastic [Glycine max]
Glyma.10G047100.Wm82.a2.v1	15.169	413.684	4.76933	3.11e-26	1.08e-22	Up	gi|356536903|ref|XP_003536972.1|//PREDICTED: protein ALUMINUM SENSITIVE 3-like [Glycine max]
Glyma.U038300.Wm82.a2.v1	213.821	634.871	1.57006	2.74e-05	0.00327877	Up	gi|571571962|ref|XP_006606979.1|//PREDICTED: squalene monooxygenase-like [Glycine max]
Glyma.17G187300.Wm82.a2.v1	79.6721	366.767	2.20272	1.94e-05	0.00245365	Up	gi|359811345|ref|NP_001241359.1|//uncharacterized protein LOC100819405 [Glycine max];gi|571532305|ref|XP_006600234.1|//PREDICTED: uncharacterized protein LOC100819405 isoform X1 [Glycine max]
Glyma.11G131300.Wm82.a2.v1	125.689	419	1.73709	0.000813981	0.0403972	Up	gi|356538937|ref|XP_003537957.1|//PREDICTED: DNA-damage-repair/toleration protein DRT100 [Glycine max]
Glyma.15G206800.Wm82.a2.v1	4.72016	21.4113	2.18147	0.000323158	0.0205245	Up	gi|356556606|ref|XP_003546615.1|//PREDICTED: chitotriosidase-1-like [Glycine max]
Glyma.01G153000.Wm82.a2.v1	23.0498	94.253	2.03178	6.49e-09	2.46e-06	Up	gi|955303202|ref|XP_014630916.1|//PREDICTED: uncharacterized protein LOC100775915 isoform X2 [Glycine max];gi|356496485|ref|XP_003517098.1|//PREDICTED: uncharacterized protein LOC100775915 isoform X1 [Glycine max]
Glyma.03G210500.Wm82.a2.v1	8.12814	29.7876	1.87371	0.000146069	0.0114653	Up	gi|356505524|ref|XP_003521540.1|//PREDICTED: monothiol glutaredoxin-S6-like [Glycine max]
Glyma.02G239100.Wm82.a2.v1	14.667	98.9473	2.75409	2.11e-06	0.00040616	Up	gi|358248408|ref|NP_001239877.1|//uncharacterized protein LOC100778798 [Glycine max]
Glyma.12G207400.Wm82.a2.v1	11.4195	55.0786	2.26999	0.000121543	0.0099418	Up	gi|359807622|ref|NP_001240908.1|//uncharacterized protein LOC100792704 [Glycine max]
Glyma.07G088200.Wm82.a2.v1	89.096	448.246	2.33086	0.000730386	0.0371797	Up	gi|734374780|gb|KHN20699.1|//Putative sulfate transporter 3.5 [Glycine soja]
Glyma.19G245500.Wm82.a2.v1	23.3635	82.7152	1.82389	0.000415501	0.0247705	Up	gi|356573113|ref|XP_003554709.1|//PREDICTED: pathogenesis-related protein PR-4-like [Glycine max]
Glyma.11G192400.Wm82.a2.v1	6.21706	66.6819	3.42299	3.63e-14	3.6e-11	Up	gi|356541448|ref|XP_003539188.1|//PREDICTED: protein SENSITIVE TO PROTON RHIZOTOXICITY 1-like [Glycine max]
Glyma.08G018800.Wm82.a2.v1	12.0696	40.9599	1.76284	0.000249881	0.0170759	Up	gi|356528803|ref|XP_003532987.1|//PREDICTED: protein LURP-one-related 17-like [Glycine max]
Glyma.03G132700.Wm82.a2.v1	405.087	2208.56	2.4468	1.57e-07	4.29e-05	Up	gi|351720981|ref|NP_001238474.1|//glucan endo-1,3-beta-glucosidase precursor [Glycine max]
Glyma.09G240100.Wm82.a2.v1	49.7077	253.773	2.352	4.1e-13	3.69e-10	Up	gi|571479106|ref|XP_006587759.1|//PREDICTED: plant cysteine oxidase 2-like isoform X2 [Glycine max];gi|356531790|ref|XP_003534459.1|//PREDICTED: plant cysteine oxidase 2-like isoform X1 [Glycine max]
Glyma.05G195000.Wm82.a2.v1	125.209	465.058	1.89307	5.32e-05	0.00539035	Up	gi|959092818|ref|NP_001304649.1|//NAC domain-containing protein 2 [Glycine max]
Glyma.U027300.Wm82.a2.v1	4.86497	27.0588	2.4756	6.46e-05	0.00614543	Up	gi|955395193|ref|XP_003520941.2|//PREDICTED: laccase-7-like [Glycine max]
Glyma.13G361700.Wm82.a2.v1	202.227	556.871	1.46137	0.000371572	0.0226655	Up	gi|356550578|ref|XP_003543662.1|//PREDICTED: gibberellin 3-beta-dioxygenase 1-like [Glycine max]
Glyma.15G129200.Wm82.a2.v1	152.421	621.694	2.02814	1.89e-05	0.00241546	Up	gi|955373349|ref|XP_014623798.1|//PREDICTED: peroxidase A2-like [Glycine max]
Glyma.09G148900.Wm82.a2.v1	28.8536	70.3549	1.2859	0.000246488	0.0168677	Up	gi|356530913|ref|XP_003534023.1|//PREDICTED: probable fructokinase-7 isoform X1 [Glycine max];gi|734381059|gb|KHN23057.1|//Putative fructokinase-5 [Glycine soja];gi|955341367|ref|XP_014617666.1|//PREDICTED: probable fructokinase-7 isoform X2 [Glycine max]
Glyma.13G208200.Wm82.a2.v1	453.763	917.995	1.01655	4.17e-05	0.00449382	Up	gi|356548995|ref|XP_003542884.1|//PREDICTED: basic 7S globulin [Glycine max]
Glyma.07G197100.Wm82.a2.v1	12.5791	83.2437	2.72631	1.51e-09	6.8e-07	Up	gi|356521370|ref|XP_003529329.1|//PREDICTED: uncharacterized protein LOC100783925 [Glycine max]
Glyma.02G157900.Wm82.a2.v1	63.3173	166.288	1.39301	0.000191892	0.0139364	Up	gi|947123394|gb|KRH71600.1|//hypothetical protein GLYMA_02G157900 [Glycine max]
Glyma.02G202900.Wm82.a2.v1	324.344	661.261	1.0277	0.000586202	0.0314022	Up	gi|356500647|ref|XP_003519143.1|//PREDICTED: CBL-interacting serine/threonine-protein kinase 6 [Glycine max]
Glyma.08G339500.Wm82.a2.v1	218.244	994.552	2.1881	1.38e-08	4.89e-06	Up	gi|734314809|gb|KHN01837.1|//hypothetical protein glysoja_028509 [Glycine soja]
Glyma.10G243800.Wm82.a2.v1	180.294	433.618	1.26607	4.51e-05	0.00478561	Up	gi|571480700|ref|XP_006588384.1|//PREDICTED: uncharacterized protein LOC100306375 isoform X1 [Glycine max]
Glyma.13G231900.Wm82.a2.v1	7.02154	37.1123	2.40204	0.000213316	0.0151024	Up	NA
Glyma.12G188900.Wm82.a2.v1	6.60645	49.4698	2.9046	1.46e-05	0.00192156	Up	gi|356543680|ref|XP_003540288.1|//PREDICTED: E3 ubiquitin-protein ligase PUB23-like [Glycine max]
Glyma.14G219100.Wm82.a2.v1	205.78	541.486	1.39582	2.69e-06	0.000501623	Up	gi|351726956|ref|NP_001237144.1|//uncharacterized protein LOC100305819 precursor [Glycine max]
Glyma.12G234700.Wm82.a2.v1	77.8533	370.137	2.24923	0.000845849	0.0415124	Up	gi|356544146|ref|XP_003540516.1|//PREDICTED: miraculin-like [Glycine max]
Glyma.17G030400.Wm82.a2.v1	131.149	871.647	2.73254	7.62e-05	0.00698246	Up	gi|351726232|ref|NP_001238655.1|//uncharacterized protein LOC100527097 [Glycine max]
Glyma.09G163700.Wm82.a2.v1	21.2669	66.0884	1.63579	0.000530261	0.029277	Up	gi|351724997|ref|NP_001237333.1|//uncharacterized protein LOC100500648 precursor [Glycine max]
Glyma.05G132000.Wm82.a2.v1	119.272	291.987	1.29165	0.000226012	0.0157396	Up	gi|955320724|ref|XP_014631129.1|//PREDICTED: ATP-dependent zinc metalloprotease FTSH 2, chloroplastic isoform X1 [Glycine max]
Glyma.11G121800.Wm82.a2.v1	320.006	3629.33	3.50353	1.27e-13	1.21e-10	Up	gi|571488357|ref|XP_006590912.1|//PREDICTED: non-symbiotic hemoglobin 1 [Glycine max]
Glyma.13G227900.Wm82.a2.v1	28.3472	86.0337	1.6017	9.08e-06	0.00132438	Up	gi|571499831|ref|XP_006594543.1|//PREDICTED: uncharacterized protein LOC102668208 [Glycine max]
Glyma.12G238300.Wm82.a2.v1	6.47814	25.1723	1.95818	0.000158179	0.0121991	Up	NA
Glyma.09G218300.Wm82.a2.v1	31.3521	68.873	1.13538	0.00102863	0.048078	Up	gi|947091107|gb|KRH39772.1|//hypothetical protein GLYMA_09G218300 [Glycine max];gi|356531547|ref|XP_003534339.1|//PREDICTED: uncharacterized protein LOC100779666 [Glycine max]
Glyma.14G049500.Wm82.a2.v1	51.8468	198.116	1.93402	0.000585693	0.0314022	Up	gi|947065652|gb|KRH14795.1|//hypothetical protein GLYMA_14G049500 [Glycine max];gi|571507261|ref|XP_006595831.1|//PREDICTED: 1-aminocyclopropane-1-carboxylate oxidase [Glycine max]
Glyma.14G165300.Wm82.a2.v1	4.18414	39.6529	3.24443	7.07e-09	2.64e-06	Up	gi|947067466|gb|KRH16609.1|//hypothetical protein GLYMA_14G165300 [Glycine max]
Glyma.05G160700.Wm82.a2.v1	27.6824	90.1124	1.70276	3.28e-05	0.00372349	Up	gi|571455768|ref|XP_006580176.1|//PREDICTED: uncharacterized protein LOC100793239 isoform X1 [Glycine max]
Glyma.03G260100.Wm82.a2.v1	12.9533	63.6496	2.29684	9.41e-07	0.00020407	Up	gi|947120701|gb|KRH68950.1|//hypothetical protein GLYMA_03G260100 [Glycine max]
Glyma.15G223900.Wm82.a2.v1	2.3422	12.5503	2.42178	0.000342261	0.0213472	Up	gi|947063959|gb|KRH13220.1|//hypothetical protein GLYMA_15G223900 [Glycine max]
Glyma.19G009000.Wm82.a2.v1	172.573	1041.79	2.59379	3.9e-05	0.00428318	Up	gi|356571386|ref|XP_003553858.1|//PREDICTED: formate dehydrogenase 1, mitochondrial-like [Glycine max]
Glyma.06G064000.Wm82.a2.v1	40.7808	99.2347	1.28296	0.000345025	0.0213823	Up	gi|356515078|ref|XP_003526228.1|//PREDICTED: protein PPLZ02-like [Glycine max]
Glyma.01G005100.Wm82.a2.v1	2.54389	12.7509	2.32549	0.000772149	0.0387967	Up	gi|359806962|ref|NP_001241072.1|//uncharacterized protein LOC100794523 [Glycine max];gi|947126336|gb|KRH74190.1|//hypothetical protein GLYMA_01G005100 [Glycine max]
Glyma.05G043800.Wm82.a2.v1	85.5652	260.102	1.60398	0.000233556	0.0162111	Up	gi|734407570|gb|KHN34376.1|//BTB/POZ and TAZ domain-containing protein 2 [Glycine soja]
Glyma.03G115300.Wm82.a2.v1	426.72	957.776	1.1664	0.000580622	0.0312765	Up	gi|947118327|gb|KRH66576.1|//hypothetical protein GLYMA_03G115300 [Glycine max];gi|734368816|gb|KHN18970.1|//Sterol 14-demethylase [Glycine soja]
Glyma.04G004500.Wm82.a2.v1	180.093	446.692	1.31054	0.00104517	0.0485018	Up	gi|947112407|gb|KRH60709.1|//hypothetical protein GLYMA_04G004500 [Glycine max];gi|356507923|ref|XP_003522712.1|//PREDICTED: protein NUCLEAR FUSION DEFECTIVE 4-like [Glycine max]
Glyma.20G105300.Wm82.a2.v1	57.2834	118.657	1.05061	0.000433342	0.0255519	Up	gi|571566037|ref|XP_006605852.1|//PREDICTED: serine/threonine-protein kinase STY46-like isoform X4 [Glycine max];gi|571566033|ref|XP_006605851.1|//PREDICTED: serine/threonine-protein kinase STY46-like isoform X2 [Glycine max];gi|947040917|gb|KRG90641.1|//hypothetical protein GLYMA_20G105300 [Glycine max];gi|947040919|gb|KRG90643.1|//hypothetical protein GLYMA_20G105300 [Glycine max]
Glyma.17G058100.Wm82.a2.v1	84.6912	451.934	2.41583	2.54e-10	1.33e-07	Up	gi|356548321|ref|XP_003542551.1|//PREDICTED: uncharacterized protein LOC100527565 [Glycine max]
Glyma.13G122500.Wm82.a2.v1	7.60678	39.7127	2.38424	2.22e-05	0.00275173	Up	gi|356536834|ref|XP_003536938.1|//PREDICTED: ethylene-responsive transcription factor ERF096-like [Glycine max]
Glyma.15G071300.Wm82.a2.v1	87.9858	252.196	1.5192	3.23e-06	0.000569822	Up	gi|947061562|gb|KRH10823.1|//hypothetical protein GLYMA_15G071300 [Glycine max];gi|947061564|gb|KRH10825.1|//hypothetical protein GLYMA_15G071300 [Glycine max];gi|947061565|gb|KRH10826.1|//hypothetical protein GLYMA_15G071300 [Glycine max]
Glyma.12G137700.Wm82.a2.v1	4.67081	21.6367	2.21173	0.000447994	0.0259746	Up	gi|571493338|ref|XP_006592516.1|//PREDICTED: scarecrow-like protein 21 isoform X1 [Glycine max]
Glyma.03G240000.Wm82.a2.v1	58.5983	136.215	1.21696	0.000482511	0.0274196	Up	gi|571447011|ref|XP_006577251.1|//PREDICTED: transcription factor bHLH94-like [Glycine max]
Glyma.03G201300.Wm82.a2.v1	9.11964	60.0567	2.71928	3.72e-05	0.00413575	Up	gi|351726220|ref|NP_001237119.1|//syringolide-induced protein B13-1-9 [Glycine max];gi|947119745|gb|KRH67994.1|//hypothetical protein GLYMA_03G201300 [Glycine max]
Glyma.08G178100.Wm82.a2.v1	44.9583	107.285	1.25479	8.95e-05	0.00771123	Up	gi|356525868|ref|XP_003531543.1|//PREDICTED: probable nitronate monooxygenase [Glycine max]
Glyma.19G145200.Wm82.a2.v1	33.0338	136.218	2.0439	0.000181336	0.0134718	Up	gi|947045719|gb|KRG95348.1|//hypothetical protein GLYMA_19G145200 [Glycine max]
Glyma.03G007700.Wm82.a2.v1	106.207	336.863	1.66528	6.91e-06	0.00104871	Up	gi|356504340|ref|XP_003520954.1|//PREDICTED: peroxidase 44-like [Glycine max]
Glyma.05G103700.Wm82.a2.v1	4.80738	33.1512	2.78574	8.19e-07	0.00017999	Up	gi|947050392|gb|KRG99920.1|//hypothetical protein GLYMA_18G180100 [Glycine max];gi|734425047|gb|KHN42876.1|//hypothetical protein glysoja_048140, partial [Glycine soja]
Glyma.06G143800.Wm82.a2.v1	100.891	249.303	1.3051	4.16e-06	0.000699979	Up	gi|356516251|ref|XP_003526809.1|//PREDICTED: potassium transporter 2-like [Glycine max]
Glyma.09G131500.Wm82.a2.v1	213.818	494.017	1.20818	0.000416497	0.0247994	Up	gi|959092738|ref|NP_001304616.1|//heat shock protein 83 [Glycine max]
Glyma.16G085600.Wm82.a2.v1	23.81	131.24	2.46257	7.84e-10	3.77e-07	Up	gi|356560703|ref|XP_003548628.1|//PREDICTED: uncharacterized protein LOC100805677 [Glycine max]
Glyma.01G229800.Wm82.a2.v1	88.246	178.711	1.01803	0.000159906	0.0123128	Up	gi|947078977|gb|KRH27766.1|//hypothetical protein GLYMA_11G012700 [Glycine max]
Glyma.16G212400.Wm82.a2.v1	36.2445	160.944	2.15072	0.000164596	0.0125941	Up	gi|351734484|ref|NP_001238098.1|//uncharacterized protein LOC100306134 precursor [Glycine max]
Glyma.17G237100.Wm82.a2.v1	210.943	907.518	2.10508	7.42e-13	6.22e-10	Up	gi|351722324|ref|NP_001236984.1|//uncharacterized protein LOC100500113 [Glycine max]
BGI_novel_G000946	83.5849	205.978	1.30117	0.000294231	0.0191633	Up	gi|734318137|gb|KHN02940.1|//Ethylene-responsive transcription factor RAP2-3 [Glycine soja]
Glyma.16G103900.Wm82.a2.v1	439.467	896.279	1.02819	0.000446899	0.0259746	Up	gi|359811319|ref|NP_001241029.1|//uncharacterized protein LOC100786578 [Glycine max];gi|947058274|gb|KRH07680.1|//hypothetical protein GLYMA_16G103900 [Glycine max]
Glyma.10G147700.Wm82.a2.v1	287.627	631.19	1.13388	3.63e-06	0.000628188	Up	gi|351726044|ref|NP_001237625.1|//uncharacterized protein LOC100305594 [Glycine max]
Glyma.16G174900.Wm82.a2.v1	4.41692	65.7405	3.89567	9.35e-15	9.46e-12	Up	gi|356561482|ref|XP_003549010.1|//PREDICTED: ATPase family AAA domain-containing protein 1-A-like [Glycine max];gi|947059378|gb|KRH08784.1|//hypothetical protein GLYMA_16G173700 [Glycine max]
Glyma.01G129700.Wm82.a2.v1	184.151	537.439	1.54521	7.53e-09	2.79e-06	Up	gi|947128225|gb|KRH76079.1|//hypothetical protein GLYMA_01G129700 [Glycine max];gi|947128226|gb|KRH76080.1|//hypothetical protein GLYMA_01G129700 [Glycine max];gi|351720656|ref|NP_001235904.1|//uncharacterized protein LOC100500546 [Glycine max]
Glyma.14G185100.Wm82.a2.v1	315.222	845.383	1.42324	9.71e-07	0.000209692	Up	gi|356552989|ref|XP_003544841.1|//PREDICTED: transcription factor bHLH61-like [Glycine max]
Glyma.13G091100.Wm82.a2.v1	124.74	449.846	1.8505	9e-07	0.000195993	Up	gi|359806031|ref|NP_001241431.1|//uncharacterized protein LOC100817369 [Glycine max];gi|920681599|gb|KOM28386.1|//hypothetical protein LR48_Vigan541s000900 [Vigna angularis]
Glyma.05G058100.Wm82.a2.v1	895.889	2251.46	1.32947	3.91e-05	0.00428318	Up	gi|947109056|gb|KRH57382.1|//hypothetical protein GLYMA_05G058100 [Glycine max];gi|571453903|ref|XP_003525821.2|//PREDICTED: L-lactate dehydrogenase B-like [Glycine max]
Glyma.01G035100.Wm82.a2.v1	127.524	355.117	1.47752	1.27e-05	0.00173051	Up	gi|593788906|ref|XP_007157492.1|//hypothetical protein PHAVU_002G074200g [Phaseolus vulgaris];gi|358248002|ref|NP_001240044.1|//uncharacterized protein LOC100816716 [Glycine max];gi|571433401|ref|XP_006572890.1|//PREDICTED: uncharacterized protein LOC100816716 isoform X1 [Glycine max];gi|947126812|gb|KRH74666.1|//hypothetical protein GLYMA_01G035100 [Glycine max];gi|947126816|gb|KRH74670.1|//hypo…
Glyma.04G040200.Wm82.a2.v1	118.028	273.12	1.21041	4.74e-06	0.000773188	Up	gi|356510451|ref|XP_003523951.1|//PREDICTED: uncharacterized acetyltransferase At3g50280 [Glycine max]
Glyma.02G024600.Wm82.a2.v1	24.5553	77.844	1.66455	0.000942524	0.0450289	Up	gi|959092704|ref|NP_001304550.1|//glutathione S-transferase U18-like [Glycine max]
Glyma.12G220300.Wm82.a2.v1	8.88256	88.674	3.31946	1.09e-09	5.09e-07	Up	gi|571494628|ref|XP_006592899.1|//PREDICTED: uncharacterized protein LOC100803458 [Glycine max]
Glyma.08G232400.Wm82.a2.v1	166.218	505.894	1.60576	4.5e-06	0.000744157	Up	gi|356526401|ref|XP_003531806.1|//PREDICTED: uncharacterized protein LOC100792416 [Glycine max]
Glyma.11G215200.Wm82.a2.v1	89.0385	270.536	1.60332	1.13e-10	6.32e-08	Up	gi|356539818|ref|XP_003538390.1|//PREDICTED: aspartic proteinase PCS1-like [Glycine max]
Glyma.09G138100.Wm82.a2.v1	211.558	722.111	1.77116	1.17e-07	3.28e-05	Up	gi|947089810|gb|KRH38475.1|//hypothetical protein GLYMA_09G138100 [Glycine max];gi|947089811|gb|KRH38476.1|//hypothetical protein GLYMA_09G138100 [Glycine max];gi|356530866|ref|XP_003534000.1|//PREDICTED: oxalate--CoA ligase [Glycine max]
Glyma.09G182500.Wm82.a2.v1	3.85697	20.5979	2.41696	5.41e-05	0.00541481	Up	gi|356529564|ref|XP_003533360.1|//PREDICTED: uncharacterized protein LOC100803748 [Glycine max]
Glyma.17G138500.Wm82.a2.v1	137.221	419.929	1.61364	0.00026946	0.0180086	Up	gi|356563300|ref|XP_003549902.1|//PREDICTED: acid beta-fructofuranosidase [Glycine max]
Glyma.03G156700.Wm82.a2.v1	378.821	1484.45	1.97034	2.27e-06	0.000431718	Up	gi|356504955|ref|XP_003521258.1|//PREDICTED: sulfate transporter 3.1-like [Glycine max]
Glyma.10G016500.Wm82.a2.v1	253.444	750.284	1.56577	8.16e-06	0.00120714	Up	gi|359806120|ref|NP_001241446.1|//uncharacterized protein LOC100780763 [Glycine max]
Glyma.11G046400.Wm82.a2.v1	9.96987	81.9284	3.03872	8.23e-07	0.000180014	Up	gi|734351990|gb|KHN13012.1|//hypothetical protein glysoja_027300 [Glycine soja]
Glyma.08G131900.Wm82.a2.v1	16.8155	64.4306	1.93795	0.000832723	0.041034	Up	gi|965657012|dbj|BAT73431.1|//hypothetical protein VIGAN_01091200 [Vigna angularis var. angularis]
Glyma.17G037400.Wm82.a2.v1	139.621	290.875	1.05888	0.00077618	0.0389145	Up	gi|947052960|gb|KRH02413.1|//hypothetical protein GLYMA_17G037400 [Glycine max];gi|356565169|ref|XP_003550817.1|//PREDICTED: alkaline/neutral invertase A, mitochondrial [Glycine max]
Glyma.07G186000.Wm82.a2.v1	2.36946	11.4291	2.27009	0.000872136	0.0425446	Up	gi|356519497|ref|XP_003528409.1|//PREDICTED: putative branched-chain-amino-acid aminotransferase 7 [Glycine max]
BGI_novel_G001068	77.506	198.774	1.35875	0.000840772	0.0413806	Up	gi|356532740|ref|XP_003534929.1|//PREDICTED: putative nuclease HARBI1 [Glycine max]
Glyma.20G137700.Wm82.a2.v1	53.1226	153.907	1.53466	3.09e-06	0.000551223	Up	gi|947041442|gb|KRG91166.1|//hypothetical protein GLYMA_20G137700 [Glycine max];gi|947041441|gb|KRG91165.1|//hypothetical protein GLYMA_20G137700 [Glycine max]
Glyma.19G002400.Wm82.a2.v1	1.85708	18.1441	3.28839	1.21e-06	0.000248204	Up	gi|356573837|ref|XP_003555062.1|//PREDICTED: putative glutamine amidotransferase-like protein RP404 isoform X1 [Glycine max]
Glyma.19G106600.Wm82.a2.v1	1.43674	13.4896	3.23098	1.64e-06	0.000329005	Up	gi|947045119|gb|KRG94748.1|//hypothetical protein GLYMA_19G106600 [Glycine max];gi|734432647|gb|KHN46367.1|//Putative xyloglucan endotransglucosylase/hydrolase protein B [Glycine soja]
Glyma.13G231700.Wm82.a2.v1	972.893	3302.79	1.76333	1.74e-06	0.000338773	Up	gi|356549174|ref|XP_003542972.1|//PREDICTED: pyruvate decarboxylase 1 isoform X1 [Glycine max];gi|947072417|gb|KRH21308.1|//hypothetical protein GLYMA_13G231700 [Glycine max]
Glyma.13G269100.Wm82.a2.v1	191.455	609.835	1.67142	5.17e-05	0.00531721	Up	gi|356549649|ref|XP_003543204.1|//PREDICTED: pathogen-related protein [Glycine max]
Glyma.18G022000.Wm82.a2.v1	18.7035	78.6945	2.07295	0.000804988	0.0400737	Up	gi|356567901|ref|XP_003552153.1|//PREDICTED: uncharacterized protein LOC100809814 [Glycine max]
Glyma.01G217700.Wm82.a2.v1	455.957	2111.94	2.2116	0.0005595	0.0304758	Up	gi|947129653|gb|KRH77507.1|//hypothetical protein GLYMA_01G217700 [Glycine max]
Glyma.13G316200.Wm82.a2.v1	84.0865	230.287	1.45349	0.000116384	0.00960062	Up	gi|734404137|gb|KHN32873.1|//Glucan endo-1,3-beta-glucosidase 14 [Glycine soja]
Glyma.07G255700.Wm82.a2.v1	248.696	712.763	1.51904	3.74e-06	0.000639072	Up	gi|356521931|ref|XP_003529603.1|//PREDICTED: endo-1,3;1,4-beta-D-glucanase [Glycine max];gi|947102513|gb|KRH51005.1|//hypothetical protein GLYMA_07G255700 [Glycine max]
Glyma.06G195100.Wm82.a2.v1	40.6271	140.263	1.78762	9.7e-06	0.00140336	Up	gi|359807628|ref|NP_001240909.1|//uncharacterized protein LOC100800129 [Glycine max]
Glyma.09G236900.Wm82.a2.v1	55.2781	144.05	1.38179	0.000496445	0.0278531	Up	gi|356531762|ref|XP_003534445.1|//PREDICTED: uncharacterized protein LOC100792277 [Glycine max];gi|947091417|gb|KRH40082.1|//hypothetical protein GLYMA_09G236900 [Glycine max]
Glyma.13G341500.Wm82.a2.v1	150.425	394.678	1.39163	0.000724528	0.0369776	Up	gi|359806061|ref|NP_001240925.1|//DNA-damage-repair/toleration protein DRT100-like precursor [Glycine max]
Glyma.19G228700.Wm82.a2.v1	161.506	377.109	1.22339	5.8e-08	1.74e-05	Up	gi|356572932|ref|XP_003554619.1|//PREDICTED: universal stress protein A-like protein [Glycine max];gi|947047100|gb|KRG96729.1|//hypothetical protein GLYMA_19G228700 [Glycine max]
Glyma.03G171500.Wm82.a2.v1	10.3106	54.8759	2.41205	6.65e-06	0.00101851	Up	gi|571446051|ref|XP_003520628.2|//PREDICTED: cation/H(+) antiporter 20 [Glycine max]
Glyma.09G203500.Wm82.a2.v1	299.653	896.811	1.58151	2.97e-09	1.24e-06	Up	gi|356531401|ref|XP_003534266.1|//PREDICTED: phosphoenolpyruvate carboxykinase [ATP]-like [Glycine max]
Glyma.03G242200.Wm82.a2.v1	5.94978	25.4675	2.09775	0.00024366	0.0167213	Up	gi|356504074|ref|XP_003520824.1|//PREDICTED: protein BONZAI 3-like [Glycine max]
Glyma.16G076400.Wm82.a2.v1	20.1867	52.7982	1.38708	0.000367379	0.0224527	Up	gi|947057839|gb|KRH07245.1|//hypothetical protein GLYMA_16G076400 [Glycine max];gi|947057837|gb|KRH07243.1|//hypothetical protein GLYMA_16G076400 [Glycine max];gi|571526569|ref|XP_003547734.2|//PREDICTED: uncharacterized protein LOC100500694 [Glycine max]
Glyma.04G051000.Wm82.a2.v1	10.8157	40.8852	1.91845	0.000188512	0.013732	Up	gi|356509817|ref|XP_003523642.1|//PREDICTED: uncharacterized protein LOC100795143 isoform X1 [Glycine max];gi|947113200|gb|KRH61502.1|//hypothetical protein GLYMA_04G051000 [Glycine max]
Glyma.15G011500.Wm82.a2.v1	62.2867	181.23	1.54083	9.93e-07	0.000212726	Up	gi|356555756|ref|XP_003546196.1|//PREDICTED: ADP,ATP carrier protein 1, chloroplastic-like [Glycine max]
Glyma.19G000700.Wm82.a2.v1	649.531	1814.24	1.48189	5.91e-05	0.00574612	Up	gi|571552518|ref|XP_006603614.1|//PREDICTED: pyruvate kinase isoform X1 [Glycine max]
Glyma.09G016400.Wm82.a2.v1	3.01305	35.8997	3.57468	5.64e-09	2.25e-06	Up	gi|356532880|ref|XP_003534997.1|//PREDICTED: uncharacterized protein LOC100500487 [Glycine max]
Glyma.18G213200.Wm82.a2.v1	57.3462	183.685	1.67946	4.94e-06	0.000794169	Up	gi|351725863|ref|NP_001237619.1|//transcription factor [Glycine max]
Glyma.07G199000.Wm82.a2.v1	32.0188	73.8643	1.20596	0.000315634	0.0201354	Up	gi|358249054|ref|NP_001239985.1|//uncharacterized protein LOC100789055 [Glycine max];gi|947101593|gb|KRH50085.1|//hypothetical protein GLYMA_07G199000 [Glycine max]
Glyma.17G245200.Wm82.a2.v1	18.3969	65.0659	1.82244	0.000610707	0.0323645	Up	gi|571539467|ref|XP_003549412.2|//PREDICTED: transcription factor MYB98-like [Glycine max]
Glyma.13G181000.Wm82.a2.v1	11.4125	44.7039	1.96978	7.35e-05	0.00680266	Up	gi|356548741|ref|XP_003542758.1|//PREDICTED: stem-specific protein TSJT1-like [Glycine max];gi|571467005|ref|XP_003529315.2|//PREDICTED: uncharacterized protein LOC100776430 isoform X1 [Glycine max]
Glyma.03G187900.Wm82.a2.v1	5.94683	36.8239	2.63045	9.7e-05	0.00828091	Up	gi|955312661|ref|XP_006577713.2|//PREDICTED: codeine O-demethylase-like [Glycine max]
Glyma.15G252000.Wm82.a2.v1	23.1791	67.0183	1.53173	0.000689925	0.0355854	Up	gi|734392739|gb|KHN27766.1|//Glutathione S-transferase 3 [Glycine soja]
Glyma.08G118900.Wm82.a2.v1	14.1904	51.7823	1.86755	0.000265668	0.0178903	Up	gi|734436317|gb|KHN48021.1|//Putative glutathione S-transferase [Glycine soja];gi|955332794|ref|XP_014633805.1|//PREDICTED: uncharacterized protein LOC100305870 isoform X1 [Glycine max]
Glyma.13G035100.Wm82.a2.v1	80.3243	206.234	1.36037	4.19e-07	0.000101819	Up	gi|356547218|ref|XP_003542013.1|//PREDICTED: probable calcium-binding protein CML44 [Glycine max]
Glyma.16G173000.Wm82.a2.v1	87.8895	250.743	1.51245	0.000528425	0.0292088	Up	gi|947059363|gb|KRH08769.1|//hypothetical protein GLYMA_16G173000 [Glycine max];gi|734372866|gb|KHN19947.1|//Acidic endochitinase [Glycine soja]
Glyma.14G054100.Wm82.a2.v1	43.8525	109.399	1.31887	0.000684213	0.0354035	Up	gi|734428414|gb|KHN44719.1|//Putative sodium-coupled neutral amino acid transporter 7 [Glycine soja];gi|356554648|ref|XP_003545656.1|//PREDICTED: probable sodium-coupled neutral amino acid transporter 6 [Glycine max]
Glyma.13G203000.Wm82.a2.v1	8.18872	803.175	6.61593	1.42e-74	6.9e-70	Up	gi|734415205|gb|KHN37617.1|//MATE efflux family protein FRD3 [Glycine soja];gi|955354195|ref|XP_014620334.1|//PREDICTED: protein DETOXIFICATION 43-like [Glycine max]
Glyma.03G067800.Wm82.a2.v1	47.324	115.062	1.28177	2.02e-05	0.00252995	Up	gi|955311184|ref|XP_006576551.2|//PREDICTED: uncharacterized protein LOC102667149 [Glycine max]
Glyma.01G135200.Wm82.a2.v1	26.7851	162.427	2.60029	0.000173299	0.0130544	Up	gi|947128301|gb|KRH76155.1|//hypothetical protein GLYMA_01G135200 [Glycine max]
Glyma.10G013700.Wm82.a2.v1	46.5719	118.972	1.3531	0.000263851	0.0178052	Up	gi|351727997|ref|NP_001236412.1|//uncharacterized protein LOC100306535 [Glycine max]
Glyma.01G115600.Wm82.a2.v1	27.6013	94.3598	1.77344	0.000144701	0.0113764	Up	gi|955302746|ref|XP_014630122.1|//PREDICTED: UPF0481 protein At3g47200-like [Glycine max]
Glyma.11G185700.Wm82.a2.v1	120.22	244.049	1.0215	0.00018783	0.0137235	Up	gi|356539294|ref|XP_003538134.1|//PREDICTED: cytochrome P450 94C1-like [Glycine max]
Glyma.16G062000.Wm82.a2.v1	63.1597	243.931	1.9494	0.000250816	0.0171157	Up	gi|356560517|ref|XP_003548538.1|//PREDICTED: kelch repeat-containing protein At3g27220-like [Glycine max]
Glyma.17G152800.Wm82.a2.v1	110.748	244.405	1.142	2.38e-05	0.00291189	Up	gi|356565422|ref|XP_003550939.1|//PREDICTED: two-component response regulator-like APRR2 [Glycine max]
Glyma.15G128800.Wm82.a2.v1	23.0267	218.49	3.24619	1.37e-09	6.27e-07	Up	gi|571514246|ref|XP_006597070.1|//PREDICTED: peroxidase, pathogen-induced isoform X1 [Glycine max]
Glyma.16G175600.Wm82.a2.v1	6.35111	35.8423	2.49658	8.17e-06	0.00120714	Up	gi|351721420|ref|NP_001235161.1|//isoflavone 7-O-glucosyltransferase 1 [Glycine max]
Glyma.02G217800.Wm82.a2.v1	360.888	967.304	1.42242	0.000882556	0.0428379	Up	gi|356500787|ref|XP_003519212.1|//PREDICTED: transcription factor bHLH93 [Glycine max]
Glyma.17G147500.Wm82.a2.v1	144.7	717.208	2.30933	0.000639524	0.0335006	Up	gi|356563389|ref|XP_003549946.1|//PREDICTED: expansin-like B1 [Glycine max]
Glyma.02G240000.Wm82.a2.v1	8.328	35.0846	2.0748	0.000334362	0.0210982	Up	gi|571441525|ref|XP_006575470.1|//PREDICTED: probable polyamine oxidase 4 [Glycine max];gi|947124700|gb|KRH72906.1|//hypothetical protein GLYMA_02G240000 [Glycine max]
Glyma.15G009500.Wm82.a2.v1	40.254	140.751	1.80594	5.72e-09	2.26e-06	Up	gi|351721390|ref|NP_001235416.1|//uncharacterized protein LOC100305695 [Glycine max]
Glyma.06G071000.Wm82.a2.v1	6.74536	324.787	5.58945	7.02e-34	5.68e-30	Up	gi|947104106|gb|KRH52489.1|//hypothetical protein GLYMA_06G071000 [Glycine max];gi|571458068|ref|XP_006581022.1|//PREDICTED: uncharacterized protein LOC100802444 isoform X1 [Glycine max]
Glyma.18G050600.Wm82.a2.v1	40.2703	139.808	1.79565	0.000226114	0.0157396	Up	gi|571543244|ref|XP_003553186.2|//PREDICTED: 60S ribosomal protein L10 [Glycine max]
Glyma.12G045500.Wm82.a2.v1	269.396	755.628	1.48795	0.000490393	0.0277055	Up	gi|351723999|ref|NP_001238322.1|//uncharacterized protein LOC100305636 [Glycine max]
Glyma.15G084600.Wm82.a2.v1	57.1521	132.557	1.21373	0.000669873	0.0349593	Up	gi|571517085|ref|XP_006597483.1|//PREDICTED: uncharacterized protein LOC100791720 [Glycine max]
Glyma.14G201300.Wm82.a2.v1	6.30626	24.6888	1.969	0.000292616	0.0191027	Up	gi|356553140|ref|XP_003544916.1|//PREDICTED: uncharacterized protein LOC100809200 [Glycine max]
Glyma.20G137900.Wm82.a2.v1	161.069	483.102	1.58465	6.18e-09	2.38e-06	Up	gi|734314003|gb|KHN01550.1|//Cysteine-rich receptor-like protein kinase 29 [Glycine soja];gi|947041445|gb|KRG91169.1|//hypothetical protein GLYMA_20G137900 [Glycine max];gi|356575757|ref|XP_003556003.1|//PREDICTED: putative receptor-like protein kinase At4g00960 [Glycine max]
Glyma.U042100.Wm82.a2.v1	40.8945	122.338	1.58089	0.000364916	0.0223583	Up	gi|947037513|gb|KRG88434.1|//hypothetical protein GLYMA_U042100 [Glycine max];gi|734310641|gb|KHM99972.1|//Ethylene receptor 2 [Glycine soja]
Glyma.17G225100.Wm82.a2.v1	142.752	457.037	1.6788	0.000733671	0.0372875	Up	gi|955378500|ref|XP_014624979.1|//PREDICTED: solute carrier family 25 member 44-like isoform X2 [Glycine max];gi|571538874|ref|XP_006601222.1|//PREDICTED: solute carrier family 25 member 44-like isoform X1 [Glycine max]
Glyma.07G209500.Wm82.a2.v1	128.806	257.954	1.00192	0.000301187	0.0195117	Up	gi|356521477|ref|XP_003529382.1|//PREDICTED: two-component response regulator-like APRR2 isoform X1 [Glycine max]
Glyma.06G242100.Wm82.a2.v1	19.1753	95.9054	2.32236	1.86e-06	0.000359704	Up	gi|356514725|ref|XP_003526054.1|//PREDICTED: protein SPA1-RELATED 3-like [Glycine max]
Glyma.09G188700.Wm82.a2.v1	4.38459	64.1757	3.87151	4.31e-13	3.81e-10	Up	gi|734430867|gb|KHN45665.1|//Putative sulfate transporter 3.5 [Glycine soja];gi|947090596|gb|KRH39261.1|//hypothetical protein GLYMA_09G1887001, partial [Glycine max]
Glyma.20G129900.Wm82.a2.v1	99.5977	266.071	1.41762	0.000347188	0.0214616	Up	gi|351725039|ref|NP_001235031.1|//uncharacterized protein LOC100306181 precursor [Glycine max]
Glyma.02G259700.Wm82.a2.v1	7.63427	40.6032	2.41103	1.6e-05	0.00208964	Up	gi|255633366|gb|ACU17040.1|//unknown [Glycine max]
Glyma.02G029900.Wm82.a2.v1	2.62701	35.3568	3.75049	1.46e-10	8.06e-08	Up	gi|356501236|ref|XP_003519432.1|//PREDICTED: UDP-glycosyltransferase 74B1-like [Glycine max]
Glyma.18G153800.Wm82.a2.v1	77.1832	280.074	1.85945	6.02e-05	0.00578899	Up	gi|356567716|ref|XP_003552063.1|//PREDICTED: uncharacterized protein At5g65660-like [Glycine max]
Glyma.10G010100.Wm82.a2.v1	23.1368	101.643	2.13525	1.09e-08	3.98e-06	Up	gi|351721199|ref|NP_001238481.1|//uncharacterized protein LOC100306414 [Glycine max]
Glyma.15G055700.Wm82.a2.v1	72.0085	179.304	1.31617	0.000266909	0.0179368	Up	gi|356554732|ref|XP_003545697.1|//PREDICTED: bifunctional riboflavin biosynthesis protein RIBA 1, chloroplastic-like [Glycine max]
Glyma.19G111000.Wm82.a2.v1	71.6747	246.963	1.78476	1e-09	4.73e-07	Up	gi|358248552|ref|NP_001239645.1|//uncharacterized protein LOC100789509 [Glycine max]
Glyma.10G234100.Wm82.a2.v1	157.826	365.771	1.2126	0.000356476	0.021952	Up	gi|571484361|ref|XP_003536463.2|//PREDICTED: protein NLP6-like [Glycine max]
Glyma.19G231400.Wm82.a2.v1	4.15246	31.3253	2.91529	1.72e-06	0.000337738	Up	gi|955387927|ref|XP_014627177.1|//PREDICTED: pectinesterase-like [Glycine max]
Glyma.10G239700.Wm82.a2.v1	9.89625	41.2359	2.05895	0.000887161	0.0430184	Up	gi|351722484|ref|NP_001235454.1|//uncharacterized protein LOC100500258 precursor [Glycine max]
Glyma.19G115600.Wm82.a2.v1	89.7737	540.024	2.58866	2.21e-07	5.79e-05	Up	gi|356571757|ref|XP_003554039.1|//PREDICTED: plant cysteine oxidase 2-like [Glycine max];gi|356571761|ref|XP_003554041.1|//PREDICTED: plant cysteine oxidase 2-like [Glycine max]
Glyma.19G085100.Wm82.a2.v1	39.9612	155.491	1.96015	0.000185292	0.0135994	Up	gi|947044812|gb|KRG94441.1|//hypothetical protein GLYMA_19G085100 [Glycine max]
Glyma.09G065000.Wm82.a2.v1	276.572	580.877	1.07058	0.000492753	0.0277742	Up	gi|571476617|ref|XP_006587019.1|//PREDICTED: IQ domain-containing protein IQM1-like [Glycine max]
Glyma.11G198300.Wm82.a2.v1	408.84	1592.26	1.96146	3.32e-12	2.52e-09	Up	gi|955351196|ref|XP_014619651.1|//PREDICTED: oxalate--CoA ligase-like [Glycine max]
Glyma.11G204700.Wm82.a2.v1	10.883	41.6405	1.93592	0.000188197	0.0137296	Up	gi|571489730|ref|XP_006591283.1|//PREDICTED: cysteine-rich receptor-like protein kinase 3 [Glycine max]
Glyma.13G160400.Wm82.a2.v1	423.568	1441.76	1.76716	0.000237735	0.0164074	Up	gi|959092858|ref|NP_001304450.1|//36.4 kDa proline-rich protein [Glycine max]
Glyma.08G230400.Wm82.a2.v1	8.92262	42.7687	2.26102	6.68e-07	0.000153055	Up	gi|351727066|ref|NP_001236380.1|//uncharacterized protein LOC100500325 [Glycine max]
Glyma.10G184600.Wm82.a2.v1	10.609	51.633	2.28301	0.000581045	0.0312765	Up	gi|255638338|gb|ACU19481.1|//unknown [Glycine max]
Glyma.04G030900.Wm82.a2.v1	38.5655	144.17	1.90239	1.86e-10	9.93e-08	Up	gi|947112847|gb|KRH61149.1|//hypothetical protein GLYMA_04G030900 [Glycine max]
Glyma.16G041200.Wm82.a2.v1	243.185	823.46	1.75964	8.49e-12	5.97e-09	Up	gi|351727761|ref|NP_001236404.1|//glutamate dehydrogenase 1 [Glycine max]
Glyma.04G167200.Wm82.a2.v1	45.7072	143.409	1.64964	3.25e-05	0.00371793	Up	gi|734388034|gb|KHN25522.1|//NAC domain-containing protein 100 [Glycine soja]
Glyma.07G074900.Wm82.a2.v1	13.3142	44.3584	1.73624	0.000801655	0.0399487	Up	gi|351724383|ref|NP_001235520.1|//uncharacterized protein LOC100527910 [Glycine max]
Glyma.11G239300.Wm82.a2.v1	18.4193	70.0557	1.92728	3.44e-06	0.000601444	Up	gi|571490505|ref|XP_006591511.1|//PREDICTED: probable trehalose-phosphate phosphatase J [Glycine max];gi|947082491|gb|KRH31280.1|//hypothetical protein GLYMA_11G239300 [Glycine max]
Glyma.14G165000.Wm82.a2.v1	63.1713	314.51	2.31576	0.000531985	0.0293389	Up	gi|356552841|ref|XP_003544771.1|//PREDICTED: nitrate reductase [NADH] 2 [Glycine max]
Glyma.10G008500.Wm82.a2.v1	64.476	185.637	1.52565	1.32e-05	0.0017744	Up	gi|571481099|ref|XP_003536853.2|//PREDICTED: protein EIN4-like [Glycine max]
Glyma.02G145100.Wm82.a2.v1	83.7594	214.913	1.35943	1.38e-06	0.000281678	Up	gi|571440147|ref|XP_003518908.2|//PREDICTED: sulfate transporter 3.1-like [Glycine max]
BGI_novel_G001490	1.49247	7.73764	2.3742	0.000611493	0.0323645	Up	gi|699128064|gb|AIU41028.1|//transposase-like protein [Glycine max]
Glyma.07G195300.Wm82.a2.v1	24.4298	123.364	2.33621	2.69e-08	8.85e-06	Up	gi|571467005|ref|XP_003529315.2|//PREDICTED: uncharacterized protein LOC100776430 isoform X1 [Glycine max];gi|947101525|gb|KRH50017.1|//hypothetical protein GLYMA_07G195300 [Glycine max];gi|571467007|ref|XP_006583815.1|//PREDICTED: uncharacterized protein LOC100776430 isoform X3 [Glycine max]
Glyma.16G204600.Wm82.a2.v1	233.898	603.221	1.36681	0.000290362	0.0190132	Up	gi|356559925|ref|XP_003548246.1|//PREDICTED: enolase [Glycine max]
Glyma.01G228700.Wm82.a2.v1	3202.23	7155.44	1.15996	0.000447756	0.0259746	Up	gi|356497361|ref|XP_003517529.1|//PREDICTED: chalcone synthase 7 [Glycine max]
Glyma.06G031000.Wm82.a2.v1	19.2818	114.366	2.56835	1.89e-08	6.41e-06	Up	gi|356518802|ref|XP_003528066.1|//PREDICTED: uncharacterized protein LOC100819711 [Glycine max]
BGI_novel_G002170	1.22526	5.89626	2.26671	0.00107187	0.049529	Up	gi|747074917|ref|XP_011084471.1|//PREDICTED: uncharacterized protein LOC105166715 [Sesamum indicum]
Glyma.10G215700.Wm82.a2.v1	18.263	46.9992	1.36371	0.000768084	0.0386324	Up	gi|356535703|ref|XP_003536383.1|//PREDICTED: isoliquiritigenin 2'-O-methyltransferase-like [Glycine max]
Glyma.17G140100.Wm82.a2.v1	9.4491	46.473	2.29814	7.08e-07	0.000159977	Up	gi|356563312|ref|XP_003549908.1|//PREDICTED: 36.4 kDa proline-rich protein-like [Glycine max]
Glyma.08G121200.Wm82.a2.v1	2.6833	14.6583	2.44964	0.00031659	0.0201601	Up	gi|356528368|ref|XP_003532776.1|//PREDICTED: probable xyloglucan endotransglucosylase/hydrolase protein 16 [Glycine max]
Glyma.20G170000.Wm82.a2.v1	162.534	340.438	1.06665	3.11e-05	0.0036118	Up	gi|168480793|gb|ACA24490.1|//gigantea-like protein 2 [Glycine max];gi|947041980|gb|KRG91704.1|//hypothetical protein GLYMA_20G170000 [Glycine max];gi|356576085|ref|XP_003556164.1|//PREDICTED: protein GIGANTEA [Glycine max]
Glyma.06G122600.Wm82.a2.v1	3010.29	10795.3	1.84243	2.14e-07	5.65e-05	Up	gi|356515977|ref|XP_003526673.1|//PREDICTED: alcohol dehydrogenase 1 [Glycine max];gi|947105002|gb|KRH53385.1|//hypothetical protein GLYMA_06G122600 [Glycine max];gi|947105003|gb|KRH53386.1|//hypothetical protein GLYMA_06G122600 [Glycine max];gi|947105004|gb|KRH53387.1|//hypothetical protein GLYMA_06G122600 [Glycine max]
Glyma.09G270900.Wm82.a2.v1	29.5012	126.614	2.10159	0.000373432	0.0227368	Up	gi|356530149|ref|XP_003533646.1|//PREDICTED: calcium-binding protein CAST [Glycine max]
Glyma.05G222400.Wm82.a2.v1	86.4352	711.754	3.04169	9.7e-11	5.48e-08	Up	gi|356513217|ref|XP_003525310.1|//PREDICTED: 1-aminocyclopropane-1-carboxylate oxidase 1 [Glycine max]
Glyma.18G009700.Wm82.a2.v1	1452.91	4775.34	1.71665	1.35e-05	0.0017988	Up	gi|947047937|gb|KRG97465.1|//hypothetical protein GLYMA_18G009700 [Glycine max];gi|358248010|ref|NP_001240046.1|//uncharacterized protein LOC100782924 [Glycine max]
Glyma.06G283800.Wm82.a2.v1	100.001	259.882	1.37784	3.91e-06	0.000659469	Up	gi|571462446|ref|XP_006582288.1|//PREDICTED: protein trichome birefringence-like 39 [Glycine max]
Glyma.03G189600.Wm82.a2.v1	221.58	681.725	1.62136	0.000675933	0.0350871	Up	gi|734368303|gb|KHN18717.1|//hypothetical protein glysoja_021468, partial [Glycine soja]
Glyma.19G198700.Wm82.a2.v1	3.33114	15.4189	2.21061	0.000639703	0.0335006	Up	gi|358248558|ref|NP_001239646.1|//uncharacterized protein LOC100807174 [Glycine max]
Glyma.09G168500.Wm82.a2.v1	47.1509	12.0291	-1.97076	2.84e-05	0.00335957	Down	gi|947090284|gb|KRH38949.1|//hypothetical protein GLYMA_09G168500 [Glycine max];gi|955339120|ref|XP_003534111.2|//PREDICTED: uncharacterized protein LOC100794895 [Glycine max]
Glyma.08G128900.Wm82.a2.v1	40.8956	9.79398	-2.06198	1.09e-05	0.00153995	Down	gi|571471175|ref|XP_006585228.1|//PREDICTED: putative receptor-like protein kinase At3g47110 [Glycine max]
Glyma.15G214700.Wm82.a2.v1	275.755	89.8679	-1.61751	8.07e-05	0.00719978	Down	gi|571520464|ref|XP_006598000.1|//PREDICTED: uncharacterized protein LOC102665725 [Glycine max]
Glyma.04G196400.Wm82.a2.v1	56.6562	15.0764	-1.90994	8.83e-05	0.00762972	Down	gi|356508817|ref|XP_003523150.1|//PREDICTED: protein NUCLEAR FUSION DEFECTIVE 4 [Glycine max]
Glyma.12G144400.Wm82.a2.v1	29.9879	8.46185	-1.82534	0.000205624	0.0146922	Down	gi|571493506|ref|XP_006592575.1|//PREDICTED: G-type lectin S-receptor-like serine/threonine-protein kinase At4g27290 isoform X2 [Glycine max];gi|947077156|gb|KRH25996.1|//hypothetical protein GLYMA_12G144400 [Glycine max];gi|571493504|ref|XP_006592574.1|//PREDICTED: G-type lectin S-receptor-like serine/threonine-protein kinase At4g27290 isoform X1 [Glycine max];gi|734434389|gb|KHN47414.1|//G-type…
Glyma.16G099600.Wm82.a2.v1	136.865	38.6036	-1.82595	0.000546557	0.0299724	Down	gi|356559132|ref|XP_003547855.1|//PREDICTED: probable calcium-binding protein CML16 [Glycine max]
Glyma.12G141000.Wm82.a2.v1	689.721	245.226	-1.4919	5.18e-05	0.00532509	Down	gi|356543199|ref|XP_003540050.1|//PREDICTED: indole-3-acetic acid-amido synthetase GH3.6-like [Glycine max]
Glyma.07G065500.Wm82.a2.v1	851.273	299.748	-1.50587	4.15e-05	0.00447688	Down	gi|955330093|ref|XP_006583274.2|//PREDICTED: uncharacterized protein LOC100782848 [Glycine max]
Glyma.03G204500.Wm82.a2.v1	146.435	60.7111	-1.27023	4.75e-05	0.00499553	Down	gi|571448167|ref|XP_006577719.1|//PREDICTED: uncharacterized protein LOC102660779 [Glycine max]
Glyma.01G092300.Wm82.a2.v1	245.712	114.972	-1.09568	0.000415293	0.0247705	Down	gi|734306827|gb|KHM98965.1|//hypothetical protein glysoja_041189 [Glycine soja]
Glyma.15G173300.Wm82.a2.v1	100.385	32.1814	-1.64124	3.51e-05	0.00393319	Down	gi|947063214|gb|KRH12475.1|//hypothetical protein GLYMA_15G173300 [Glycine max]
Glyma.13G298400.Wm82.a2.v1	70.6812	13.0415	-2.43821	2.88e-09	1.22e-06	Down	gi|920708259|gb|KOM50256.1|//hypothetical protein LR48_Vigan08g108300 [Vigna angularis];gi|955359733|ref|XP_014621447.1|//PREDICTED: bifunctional epoxide hydrolase 2-like [Glycine max]
Glyma.04G109500.Wm82.a2.v1	15.2212	2.87973	-2.40207	0.000312413	0.020075	Down	gi|947114145|gb|KRH62447.1|//hypothetical protein GLYMA_04G109500, partial [Glycine max]
Glyma.12G028600.Wm82.a2.v1	11.2963	2.30181	-2.29501	0.000691744	0.0356413	Down	gi|947075375|gb|KRH24215.1|//hypothetical protein GLYMA_12G028600 [Glycine max]
Glyma.05G051700.Wm82.a2.v1	90.7959	34.8915	-1.37975	7.08e-05	0.00661359	Down	gi|955377966|ref|XP_014624866.1|//PREDICTED: protein ODORANT1-like [Glycine max];gi|947108960|gb|KRH57286.1|//hypothetical protein GLYMA_05G051700 [Glycine max]
Glyma.03G225900.Wm82.a2.v1	30.9861	4.9966	-2.6326	0.000131448	0.0105915	Down	gi|947120113|gb|KRH68362.1|//hypothetical protein GLYMA_03G225900 [Glycine max]
Glyma.08G066300.Wm82.a2.v1	14.0044	2.19273	-2.67508	8.42e-05	0.00739917	Down	gi|947093478|gb|KRH42063.1|//hypothetical protein GLYMA_08G066300 [Glycine max]
Glyma.08G345400.Wm82.a2.v1	337.356	167.331	-1.01157	0.000138591	0.0110606	Down	gi|356527304|ref|XP_003532251.1|//PREDICTED: cytochrome b561 and DOMON domain-containing protein At4g12980 [Glycine max]
Glyma.04G045200.Wm82.a2.v1	125.847	15.0858	-3.06041	2.72e-09	1.17e-06	Down	gi|571449134|ref|XP_006578050.1|//PREDICTED: F-box/kelch-repeat protein At5g43190-like [Glycine max]
Glyma.19G196900.Wm82.a2.v1	138.312	47.53	-1.54102	0.000389423	0.0235042	Down	gi|734316710|gb|KHN02192.1|//Momilactone A synthase [Glycine soja]
Glyma.01G036300.Wm82.a2.v1	198.013	13.6943	-3.85395	1.22e-20	2.37e-17	Down	gi|734429834|gb|KHN45299.1|//hypothetical protein glysoja_042798 [Glycine soja]
Glyma.16G122700.Wm82.a2.v1	220.734	50.5764	-2.12577	1.38e-08	4.89e-06	Down	gi|356559246|ref|XP_003547911.1|//PREDICTED: aspartic proteinase-like protein 1 [Glycine max]
Glyma.18G233600.Wm82.a2.v1	464.745	192.635	-1.27057	9.94e-07	0.000212726	Down	gi|356568398|ref|XP_003552398.1|//PREDICTED: signal peptide peptidase-like 4 isoform X1 [Glycine max];gi|947051238|gb|KRH00767.1|//hypothetical protein GLYMA_18G233600 [Glycine max]
Glyma.15G105100.Wm82.a2.v1	2098.15	847.928	-1.30711	1.23e-05	0.0016805	Down	gi|947062129|gb|KRH11390.1|//hypothetical protein GLYMA_15G105100 [Glycine max]
Glyma.13G267100.Wm82.a2.v1	203.635	46.7312	-2.12352	4.75e-07	0.000113617	Down	gi|351726674|ref|NP_001235087.1|//uncharacterized protein LOC100305673 [Glycine max]
Glyma.06G017800.Wm82.a2.v1	349.437	138.15	-1.33879	2.35e-08	7.95e-06	Down	gi|571458463|ref|XP_006581139.1|//PREDICTED: protein NLP4-like isoform X2 [Glycine max];gi|571458455|ref|XP_003527641.2|//PREDICTED: protein NLP4-like isoform X1 [Glycine max]
Glyma.11G093400.Wm82.a2.v1	64.0869	20.2237	-1.66398	2.74e-05	0.00327877	Down	gi|356540930|ref|XP_003538937.1|//PREDICTED: phospholipase A1-Igamma3, chloroplastic [Glycine max]
Glyma.16G180800.Wm82.a2.v1	1250.07	328.077	-1.9299	4.15e-10	2.1e-07	Down	gi|356559770|ref|XP_003548170.1|//PREDICTED: putative transporter arsB [Glycine max]
Glyma.02G243400.Wm82.a2.v1	692.885	298.107	-1.21679	3.79e-05	0.00419562	Down	gi|571441564|ref|XP_006575479.1|//PREDICTED: potassium channel SKOR-like isoform X3 [Glycine max];gi|356499077|ref|XP_003518370.1|//PREDICTED: potassium channel SKOR-like isoform X1 [Glycine max]
Glyma.06G105800.Wm82.a2.v1	221.267	100.173	-1.14329	0.0010724	0.049529	Down	gi|356515812|ref|XP_003526592.1|//PREDICTED: uncharacterized protein LOC100803140 [Glycine max]
Glyma.16G029800.Wm82.a2.v1	28.7513	3.1346	-3.19727	1.1e-06	0.000228659	Down	gi|359806664|ref|NP_001241537.1|//uncharacterized protein LOC100781804 [Glycine max]
Glyma.13G186700.Wm82.a2.v1	54.3411	15.9533	-1.76818	4.98e-05	0.00516882	Down	gi|356548791|ref|XP_003542783.1|//PREDICTED: protein ZINC INDUCED FACILITATOR-LIKE 1-like [Glycine max]
BGI_novel_G000392	111.41	5.91924	-4.23433	6.99e-15	7.38e-12	Down	gi|734396443|gb|KHN29739.1|//hypothetical protein glysoja_016361 [Glycine soja]
Glyma.13G322500.Wm82.a2.v1	167.744	34.7778	-2.27003	4.47e-05	0.00476446	Down	gi|947073946|gb|KRH22837.1|//hypothetical protein GLYMA_13G322500 [Glycine max]
Glyma.12G235600.Wm82.a2.v1	58.2959	22.5498	-1.37028	0.000589918	0.0314835	Down	gi|947078602|gb|KRH27442.1|//hypothetical protein GLYMA_12G235600 [Glycine max];gi|947078603|gb|KRH27443.1|//hypothetical protein GLYMA_12G235600 [Glycine max]
Glyma.08G263200.Wm82.a2.v1	60.5267	21.7387	-1.47731	0.000421799	0.0249926	Down	gi|358249192|ref|NP_001240008.1|//uncharacterized protein LOC100813637 [Glycine max]
Glyma.18G209200.Wm82.a2.v1	107.32	28.7375	-1.90091	1.85e-08	6.35e-06	Down	gi|356568176|ref|XP_003552289.1|//PREDICTED: short-chain dehydrogenase reductase 2a-like [Glycine max]
Glyma.14G054300.Wm82.a2.v1	21.808	2.68751	-3.02052	1.12e-05	0.00157568	Down	gi|947065736|gb|KRH14879.1|//hypothetical protein GLYMA_14G054300 [Glycine max]
Glyma.01G123400.Wm82.a2.v1	81.0963	6.82213	-3.57134	6.37e-11	3.87e-08	Down	gi|356496235|ref|XP_003516974.1|//PREDICTED: ammonium transporter 2-like [Glycine max]
Glyma.16G046200.Wm82.a2.v1	669.356	304.904	-1.13442	3.12e-05	0.00361223	Down	gi|356561102|ref|XP_003548824.1|//PREDICTED: potassium transporter 4-like [Glycine max]
Glyma.06G082000.Wm82.a2.v1	1489.37	674.452	-1.14291	0.000337936	0.0212358	Down	gi|356518316|ref|XP_003527825.1|//PREDICTED: uncharacterized protein LOC100810784 [Glycine max]
Glyma.08G104100.Wm82.a2.v1	1174.83	434.871	-1.4338	1.71e-06	0.000337738	Down	gi|356525156|ref|XP_003531193.1|//PREDICTED: cytochrome P450 78A5-like [Glycine max]
Glyma.08G119600.Wm82.a2.v1	59.1324	16.3555	-1.85417	0.000589398	0.0314835	Down	gi|356528352|ref|XP_003532768.1|//PREDICTED: fasciclin-like arabinogalactan protein 11 [Glycine max]
Glyma.01G179600.Wm82.a2.v1	537.243	85.5316	-2.65104	7.62e-05	0.00698246	Down	gi|356495438|ref|XP_003516584.1|//PREDICTED: cytochrome P450 71D8-like [Glycine max]
Glyma.03G231200.Wm82.a2.v1	1103.4	195.714	-2.49514	1.33e-11	8.87e-09	Down	gi|734320644|gb|KHN03931.1|//Nicotianamine synthase [Glycine soja]
Glyma.10G140500.Wm82.a2.v1	323.913	146.447	-1.14522	0.000136889	0.0109572	Down	gi|571482945|ref|XP_006589082.1|//PREDICTED: paladin-like isoform X2 [Glycine max];gi|571482947|ref|XP_006589083.1|//PREDICTED: paladin-like isoform X3 [Glycine max];gi|947084976|gb|KRH33697.1|//hypothetical protein GLYMA_10G140500 [Glycine max];gi|356533509|ref|XP_003535306.1|//PREDICTED: paladin-like isoform X1 [Glycine max];gi|571482949|ref|XP_006589084.1|//PREDICTED: paladin-like isoform X4 […
BGI_novel_G001383	12.055	2.34653	-2.36104	0.000466726	0.0268365	Down	gi|734326452|gb|KHN05531.1|//hypothetical protein glysoja_020496 [Glycine soja]
Glyma.03G166100.Wm82.a2.v1	10.1245	1.98962	-2.34729	0.000637536	0.0334875	Down	gi|947119189|gb|KRH67438.1|//hypothetical protein GLYMA_03G166100 [Glycine max]
Glyma.20G148900.Wm82.a2.v1	528.571	243.732	-1.1168	0.0010371	0.0483123	Down	gi|947041618|gb|KRG91342.1|//hypothetical protein GLYMA_20G148900 [Glycine max];gi|947041616|gb|KRG91340.1|//hypothetical protein GLYMA_20G148900 [Glycine max];gi|734361767|gb|KHN15741.1|//Homocysteine S-methyltransferase 3 [Glycine soja];gi|947041614|gb|KRG91338.1|//hypothetical protein GLYMA_20G148900 [Glycine max]
Glyma.01G112600.Wm82.a2.v1	350.448	143.82	-1.28494	0.000917216	0.0441236	Down	gi|356496166|ref|XP_003516941.1|//PREDICTED: laccase-4-like [Glycine max]
Glyma.U039100.Wm82.a2.v1	249.539	73.6247	-1.761	1e-05	0.00143693	Down	gi|356577696|ref|XP_003556960.1|//PREDICTED: homeobox-leucine zipper protein HAT9-like [Glycine max]
Glyma.13G324300.Wm82.a2.v1	54.1382	12.4572	-2.11967	0.000906563	0.043741	Down	gi|351722965|ref|NP_001237518.1|//uncharacterized protein LOC100306611 precursor [Glycine max]
Glyma.15G131400.Wm82.a2.v1	690.454	163.68	-2.07666	2.97e-06	0.000540033	Down	gi|955369634|ref|XP_014623068.1|//PREDICTED: uncharacterized protein LOC100815629 [Glycine max]
Glyma.09G216100.Wm82.a2.v1	441.746	186.36	-1.24513	0.00101052	0.0475296	Down	gi|571475625|ref|XP_006586718.1|//PREDICTED: serine/threonine-protein kinase At5g01020-like isoform X1 [Glycine max]
Glyma.03G130600.Wm82.a2.v1	90.4809	19.9771	-2.17927	2.9e-06	0.000530851	Down	gi|356504732|ref|XP_003521149.1|//PREDICTED: transcription factor ORG3-like [Glycine max]
Glyma.13G049700.Wm82.a2.v1	101.811	38.4557	-1.40462	1.38e-05	0.00183524	Down	gi|356545588|ref|XP_003541221.1|//PREDICTED: proline dehydrogenase 2, mitochondrial-like [Glycine max]
Glyma.11G164700.Wm82.a2.v1	689.882	292.707	-1.23689	0.000730783	0.0371797	Down	gi|356539666|ref|XP_003538316.1|//PREDICTED: cinnamoyl-CoA reductase 1 isoform X1 [Glycine max];gi|947081383|gb|KRH30172.1|//hypothetical protein GLYMA_11G164700 [Glycine max];gi|955350773|ref|XP_014619573.1|//PREDICTED: cinnamoyl-CoA reductase 1 isoform X2 [Glycine max]
Glyma.05G121300.Wm82.a2.v1	68.9497	21.6072	-1.67403	0.000165376	0.0126338	Down	gi|955322731|ref|XP_003524079.3|//PREDICTED: vacuolar iron transporter homolog 4-like [Glycine max]
Glyma.04G027000.Wm82.a2.v1	155.961	61.8824	-1.33359	0.00029617	0.019238	Down	gi|356509646|ref|XP_003523557.1|//PREDICTED: B-box zinc finger protein 21-like isoform X1 [Glycine max]
Glyma.11G250400.Wm82.a2.v1	173.045	68.2415	-1.34243	0.000100512	0.00850794	Down	gi|947082691|gb|KRH31480.1|//hypothetical protein GLYMA_11G250400 [Glycine max];gi|734427759|gb|KHN44436.1|//HORMA domain-containing protein 1, partial [Glycine soja];gi|955351840|ref|XP_006591454.2|//PREDICTED: LOW QUALITY PROTEIN: CTD small phosphatase-like protein 2 [Glycine max]
Glyma.02G068100.Wm82.a2.v1	194.724	95.8201	-1.02303	0.00102102	0.0479308	Down	gi|356498643|ref|XP_003518159.1|//PREDICTED: uncharacterized protein LOC100780921 [Glycine max]
Glyma.12G007400.Wm82.a2.v1	161.838	46.9119	-1.78653	5.53e-06	0.000875614	Down	gi|677995580|sp|K7LSB9.1|PP914_SOYBN//RecName: Full=Protein PROPEP914; Short=GmPROPEP914; Contains: RecName: Full=Peptide GmPep914; Flags: Precursor
Glyma.01G089800.Wm82.a2.v1	29.5856	9.97246	-1.56887	0.000819569	0.0405503	Down	gi|356496006|ref|XP_003516861.1|//PREDICTED: clavaminate synthase-like protein At3g21360 [Glycine max]
Glyma.07G063800.Wm82.a2.v1	157.814	70.6059	-1.16037	0.000861935	0.0420893	Down	gi|955330083|ref|XP_014633273.1|//PREDICTED: uncharacterized protein LOC102665361 isoform X1 [Glycine max]
Glyma.02G121000.Wm82.a2.v1	275.846	127.989	-1.10785	6.09e-06	0.000947649	Down	gi|947122755|gb|KRH70961.1|//hypothetical protein GLYMA_02G121000 [Glycine max]
Glyma.08G332300.Wm82.a2.v1	200.203	92.0104	-1.1216	0.000459519	0.0264848	Down	gi|734346906|gb|KHN11170.1|//E3 ubiquitin-protein ligase [Glycine soja];gi|947097833|gb|KRH46418.1|//hypothetical protein GLYMA_08G332300 [Glycine max]
Glyma.18G203100.Wm82.a2.v1	137.353	56.942	-1.27032	0.000101326	0.00856197	Down	gi|356568114|ref|XP_003552258.1|//PREDICTED: protein trichome birefringence-like 3 [Glycine max]
Glyma.14G038400.Wm82.a2.v1	18.8702	3.4378	-2.45655	0.000270781	0.018072	Down	gi|955364056|ref|XP_006596603.2|//PREDICTED: uncharacterized protein LOC102660603 [Glycine max]
Glyma.05G170400.Wm82.a2.v1	8.75012	1.44841	-2.59484	0.000170455	0.0129405	Down	gi|947110870|gb|KRH59196.1|//hypothetical protein GLYMA_05G170400 [Glycine max];gi|571455932|ref|XP_006580231.1|//PREDICTED: dammarenediol 12-hydroxylase-like [Glycine max]
Glyma.07G080300.Wm82.a2.v1	136.993	64.9158	-1.07746	0.000268473	0.0179728	Down	gi|356522674|ref|XP_003529971.1|//PREDICTED: transcription factor TCP9-like [Glycine max]
BGI_novel_G002441	11.2146	2.60785	-2.10445	0.00107445	0.0495768	Down	gi|734392028|gb|KHN27519.1|//hypothetical protein glysoja_018631, partial [Glycine soja]
Glyma.11G171600.Wm82.a2.v1	11.5785	2.47598	-2.22538	0.000783185	0.0391156	Down	gi|955348554|ref|XP_003539336.3|//PREDICTED: probable protein phosphatase 2C 25 [Glycine max]
Glyma.14G092800.Wm82.a2.v1	1918.96	598.397	-1.68115	5.8e-05	0.00566011	Down	gi|351724961|ref|NP_001236564.1|//vacuolar processing enzyme 2 precursor [Glycine max];gi|947066364|gb|KRH15507.1|//hypothetical protein GLYMA_14G092800 [Glycine max];gi|947066363|gb|KRH15506.1|//hypothetical protein GLYMA_14G092800 [Glycine max];gi|947066362|gb|KRH15505.1|//hypothetical protein GLYMA_14G092800 [Glycine max]
Glyma.14G177600.Wm82.a2.v1	305.709	124.584	-1.29504	3.29e-05	0.00372349	Down	gi|734410121|gb|KHN35486.1|//Blue copper protein [Glycine soja]
Glyma.02G011900.Wm82.a2.v1	135.507	38.6949	-1.80815	3.93e-07	9.65e-05	Down	gi|571438287|ref|XP_003519744.2|//PREDICTED: uncharacterized protein LOC100794387 [Glycine max]
Glyma.13G327100.Wm82.a2.v1	117.394	55.0046	-1.09373	0.000298304	0.0193507	Down	gi|351728085|ref|NP_001235903.1|//uncharacterized protein LOC100500034 precursor [Glycine max]
Glyma.15G036200.Wm82.a2.v1	208.805	85.9088	-1.28128	3.16e-05	0.00365125	Down	gi|734405563|gb|KHN33365.1|//Zinc transporter 1 [Glycine soja]
Glyma.12G015700.Wm82.a2.v1	225.868	102.802	-1.13561	0.000108473	0.00905566	Down	gi|356543241|ref|XP_003540071.1|//PREDICTED: putative gamma-glutamylcyclotransferase At3g02910 [Glycine max]
Glyma.05G182500.Wm82.a2.v1	65.8343	30.4647	-1.1117	0.00104165	0.0484313	Down	gi|947111100|gb|KRH59426.1|//hypothetical protein GLYMA_05G182500 [Glycine max];gi|571456143|ref|XP_006580302.1|//PREDICTED: transcription factor TGA1-like isoform X2 [Glycine max];gi|734416332|gb|KHN38211.1|//Transcription factor TGA1 [Glycine soja];gi|571456129|ref|XP_006580295.1|//PREDICTED: transcription factor TGA1-like isoform X1 [Glycine max]
BGI_novel_G001385	86.6297	30.3876	-1.51138	0.000287276	0.0189131	Down	gi|955313744|ref|XP_014629594.1|//PREDICTED: uncharacterized protein LOC106798148 [Glycine max]
Glyma.12G142300.Wm82.a2.v1	27.31	3.19281	-3.09653	2.77e-06	0.000509654	Down	gi|955353691|ref|XP_006592561.2|//PREDICTED: uncharacterized protein LOC100812200 [Glycine max]
Glyma.03G249400.Wm82.a2.v1	375.957	138.841	-1.43713	8.92e-11	5.1e-08	Down	gi|947120523|gb|KRH68772.1|//hypothetical protein GLYMA_03G249400 [Glycine max]
Glyma.19G224200.Wm82.a2.v1	59.5049	14.7581	-2.0115	1.22e-05	0.00167675	Down	gi|571559839|ref|XP_006604771.1|//PREDICTED: phytochrome A isoform X1 [Glycine max]
Glyma.10G164400.Wm82.a2.v1	409.222	191.997	-1.0918	0.000206886	0.0147587	Down	gi|947085400|gb|KRH34121.1|//hypothetical protein GLYMA_10G164400 [Glycine max]
Glyma.09G190600.Wm82.a2.v1	264.345	61.9994	-2.09209	1e-09	4.73e-07	Down	gi|356531261|ref|XP_003534196.1|//PREDICTED: heat stress transcription factor C-1-like [Glycine max]
Glyma.17G122400.Wm82.a2.v1	232.053	89.0654	-1.38152	8.01e-05	0.0071853	Down	gi|947054372|gb|KRH03825.1|//hypothetical protein GLYMA_17G122400 [Glycine max]
Glyma.01G088300.Wm82.a2.v1	77.3008	30.3641	-1.34812	0.000331745	0.0209666	Down	gi|571434690|ref|XP_006573268.1|//PREDICTED: transcription factor bHLH30-like [Glycine max]
Glyma.20G089800.Wm82.a2.v1	33.2483	6.28564	-2.40315	9.31e-06	0.0013537	Down	gi|734365631|gb|KHN17838.1|//hypothetical protein glysoja_047396 [Glycine soja]
Glyma.09G149000.Wm82.a2.v1	27.6679	8.24801	-1.7461	0.00070826	0.0362234	Down	gi|356530917|ref|XP_003534025.1|//PREDICTED: truncated transcription factor CAULIFLOWER D-like isoform X3 [Glycine max];gi|955341375|ref|XP_014617668.1|//PREDICTED: MADS-box transcription factor 6-like isoform X5 [Glycine max];gi|947089980|gb|KRH38645.1|//hypothetical protein GLYMA_09G149000 [Glycine max];gi|571477755|ref|XP_006587365.1|//PREDICTED: truncated transcription factor CAULIFLOWER D-li…
Glyma.13G201100.Wm82.a2.v1	1427.7	686.432	-1.05651	0.000518685	0.0287358	Down	gi|947078602|gb|KRH27442.1|//hypothetical protein GLYMA_12G235600 [Glycine max]
Glyma.15G070900.Wm82.a2.v1	264.402	24.4259	-3.43625	9.95e-13	8.19e-10	Down	gi|947061558|gb|KRH10819.1|//hypothetical protein GLYMA_15G070900 [Glycine max];gi|947061556|gb|KRH10817.1|//hypothetical protein GLYMA_15G070900 [Glycine max]
Glyma.20G132900.Wm82.a2.v1	121.812	53.1027	-1.1978	0.000419877	0.0249396	Down	gi|947041371|gb|KRG91095.1|//hypothetical protein GLYMA_20G132900 [Glycine max]
Glyma.06G041800.Wm82.a2.v1	197.105	88.9329	-1.14817	0.000184005	0.0135652	Down	gi|359807626|ref|NP_001241420.1|//uncharacterized protein LOC100781015 [Glycine max]
Glyma.05G043100.Wm82.a2.v1	173.599	32.48	-2.41814	6.61e-06	0.00101631	Down	gi|955319598|ref|XP_014630947.1|//PREDICTED: proline transporter 2-like isoform X1 [Glycine max]
Glyma.12G206500.Wm82.a2.v1	152.156	62.6738	-1.27962	0.000758195	0.0382936	Down	gi|571494468|ref|XP_006592854.1|//PREDICTED: probable serine/threonine-protein kinase clkA [Glycine max]
Glyma.17G202100.Wm82.a2.v1	252.703	37.3536	-2.75812	7.01e-09	2.64e-06	Down	gi|351723135|ref|NP_001237780.1|//uncharacterized LOC100527299 [Glycine max]
Glyma.07G051700.Wm82.a2.v1	165.448	78.5794	-1.07415	0.000377123	0.0229041	Down	gi|351725988|ref|NP_001238135.1|//uncharacterized protein LOC100527064 [Glycine max]
Glyma.07G150400.Wm82.a2.v1	882.499	35.0912	-4.65241	3.08e-24	8.31e-21	Down	gi|947100892|gb|KRH49384.1|//hypothetical protein GLYMA_07G150400 [Glycine max];gi|363814595|ref|NP_001242371.1|//uncharacterized protein LOC100792188 [Glycine max]
Glyma.13G297100.Wm82.a2.v1	17.1458	3.64471	-2.23398	0.000339249	0.0212358	Down	gi|947073495|gb|KRH22386.1|//hypothetical protein GLYMA_13G297100 [Glycine max]
Glyma.11G150200.Wm82.a2.v1	10.4082	2.06589	-2.33289	0.000494073	0.0277887	Down	gi|356541514|ref|XP_003539220.1|//PREDICTED: scarecrow-like protein 3 [Glycine max]
Glyma.09G112700.Wm82.a2.v1	184.172	51.6571	-1.83401	0.000138863	0.0110606	Down	gi|734377798|gb|KHN21718.1|//hypothetical protein glysoja_044841 [Glycine soja]
Glyma.19G192900.Wm82.a2.v1	593.167	176.774	-1.74653	2.69e-08	8.85e-06	Down	gi|571558839|ref|XP_006604625.1|//PREDICTED: ABC transporter G family member 39-like isoform X1 [Glycine max];gi|571558842|ref|XP_006604626.1|//PREDICTED: ABC transporter G family member 39-like isoform X2 [Glycine max]
Glyma.17G057600.Wm82.a2.v1	396.573	79.0498	-2.32675	4.91e-19	7.69e-16	Down	gi|356562028|ref|XP_003549277.1|//PREDICTED: plant intracellular Ras-group-related LRR protein 6-like [Glycine max]
Glyma.12G181700.Wm82.a2.v1	157.157	62.8921	-1.32126	0.000964408	0.0456786	Down	gi|947077738|gb|KRH26578.1|//hypothetical protein GLYMA_12G181700 [Glycine max];gi|734392568|gb|KHN27675.1|//Putative phytosulfokines 6 [Glycine soja]
Glyma.07G108400.Wm82.a2.v1	90.1367	18.9957	-2.24644	0.000141365	0.0112047	Down	gi|356523093|ref|XP_003530176.1|//PREDICTED: putative receptor protein kinase ZmPK1 [Glycine max]
Glyma.20G211000.Wm82.a2.v1	199.243	84.698	-1.23413	3.31e-06	0.000580372	Down	gi|356574785|ref|XP_003555525.1|//PREDICTED: protein EXORDIUM-like 5 [Glycine max]
Glyma.17G005000.Wm82.a2.v1	71.7474	10.8992	-2.71871	3.52e-10	1.82e-07	Down	gi|947052486|gb|KRH01939.1|//hypothetical protein GLYMA_17G005000 [Glycine max]
Glyma.14G170100.Wm82.a2.v1	206.107	95.8173	-1.10503	4.52e-06	0.000744157	Down	gi|947067538|gb|KRH16681.1|//hypothetical protein GLYMA_14G170100 [Glycine max]
Glyma.06G091900.Wm82.a2.v1	219.029	45.5294	-2.26625	2.09e-10	1.11e-07	Down	gi|351724879|ref|NP_001235793.1|//uncharacterized protein LOC100527674 [Glycine max]
Glyma.17G153300.Wm82.a2.v1	611.909	209.014	-1.54971	0.000904788	0.0437166	Down	gi|356565426|ref|XP_003550941.1|//PREDICTED: protein NRT1/ PTR FAMILY 7.3-like isoform X1 [Glycine max]
Glyma.04G123700.Wm82.a2.v1	266.909	55.1772	-2.2742	6.12e-09	2.38e-06	Down	gi|356510355|ref|XP_003523904.1|//PREDICTED: urea-proton symporter DUR3 [Glycine max]
Glyma.02G177800.Wm82.a2.v1	11.4732	1.93694	-2.56642	0.000161269	0.0123785	Down	gi|571440665|ref|XP_006575226.1|//PREDICTED: protein PHR1-LIKE 1-like isoform X1 [Glycine max]
Glyma.10G019800.Wm82.a2.v1	201.006	41.2836	-2.2836	6.62e-10	3.25e-07	Down	gi|255631386|gb|ACU16060.1|//unknown [Glycine max]
Glyma.17G012800.Wm82.a2.v1	167.353	78.842	-1.08585	0.000302667	0.0195554	Down	gi|571532752|ref|XP_006600305.1|//PREDICTED: ankyrin repeat domain-containing protein 13C-like [Glycine max]
Glyma.14G090900.Wm82.a2.v1	37.9254	13.3377	-1.50765	0.00105654	0.0489831	Down	gi|571508571|ref|XP_006596007.1|//PREDICTED: transcription factor RAX3-like [Glycine max]
Glyma.06G148000.Wm82.a2.v1	219.781	75.1659	-1.54792	1.68e-06	0.000333729	Down	gi|947105435|gb|KRH53818.1|//hypothetical protein GLYMA_06G148000 [Glycine max]
Glyma.18G226500.Wm82.a2.v1	2151.01	949.771	-1.17936	1.79e-06	0.00034852	Down	gi|225016160|gb|ACN78983.1|//Rpp4 candidate 3 [Glycine max];gi|947051119|gb|KRH00648.1|//hypothetical protein GLYMA_18G226300 [Glycine max];gi|947051121|gb|KRH00650.1|//hypothetical protein GLYMA_18G226500 [Glycine max];gi|225016144|gb|ACN78968.1|//Rpp4 candidate 2 [Glycine max]
Glyma.03G171600.Wm82.a2.v1	75.378	15.0624	-2.32319	5.42e-05	0.00541481	Down	gi|667755413|gb|AIG92839.1|//CHX1 [Glycine max];gi|356503670|ref|XP_003520629.1|//PREDICTED: cation/H(+) antiporter 20-like [Glycine max]
Glyma.16G145500.Wm82.a2.v1	38.1156	13.0488	-1.54646	0.000944491	0.0450786	Down	gi|356561283|ref|XP_003548912.1|//PREDICTED: MLO-like protein 12 [Glycine max];gi|567128371|ref|XP_006391995.1|//hypothetical protein EUTSA_v10023372mg [Eutrema salsugineum]
Glyma.18G059600.Wm82.a2.v1	127.236	55.2626	-1.20313	0.000201071	0.0144417	Down	gi|356569509|ref|XP_003552942.1|//PREDICTED: inactive receptor-like serine/threonine-protein kinase At2g40270 [Glycine max]
Glyma.05G158500.Wm82.a2.v1	28.5272	9.66975	-1.56079	0.00108411	0.0499278	Down	gi|356510967|ref|XP_003524204.1|//PREDICTED: uncharacterized protein LOC100807034 [Glycine max]
Glyma.20G138600.Wm82.a2.v1	66.1815	10.6548	-2.63492	4.81e-08	1.51e-05	Down	gi|955392177|ref|XP_003555319.2|//PREDICTED: putative receptor-like protein kinase At4g00960 [Glycine max];gi|947041453|gb|KRG91177.1|//hypothetical protein GLYMA_20G138600 [Glycine max]
Glyma.14G004100.Wm82.a2.v1	80.4054	18.0021	-2.15912	1.02e-07	2.9e-05	Down	gi|571506005|ref|XP_006595650.1|//PREDICTED: SNF1-related protein kinase regulatory subunit beta-2-like isoform X1 [Glycine max];gi|947064918|gb|KRH14061.1|//hypothetical protein GLYMA_14G004100 [Glycine max];gi|947064917|gb|KRH14060.1|//hypothetical protein GLYMA_14G004100 [Glycine max];gi|571506007|ref|XP_003545067.2|//PREDICTED: SNF1-related protein kinase regulatory subunit beta-2-like isofor…
Glyma.03G038700.Wm82.a2.v1	139.753	39.6151	-1.81876	0.000313187	0.020075	Down	gi|356506710|ref|XP_003522119.1|//PREDICTED: peroxidase P7-like [Glycine max]
Glyma.07G098700.Wm82.a2.v1	32.1925	3.96256	-3.02222	7.1e-06	0.00107484	Down	NA
Glyma.11G142900.Wm82.a2.v1	2576	865.067	-1.57425	9.78e-06	0.00140953	Down	gi|356539056|ref|XP_003538016.1|//PREDICTED: transcription factor MYB59-like [Glycine max];gi|947081062|gb|KRH29851.1|//hypothetical protein GLYMA_11G142900 [Glycine max]
Glyma.15G124900.Wm82.a2.v1	1456.56	500.871	-1.54005	1.38e-07	3.81e-05	Down	gi|955366483|ref|XP_014622980.1|//PREDICTED: probable leucine-rich repeat receptor-like protein kinase At5g49770 [Glycine max]
Glyma.15G021600.Wm82.a2.v1	15.731	2.29587	-2.7765	5.8e-05	0.00566011	Down	gi|947060715|gb|KRH09976.1|//hypothetical protein GLYMA_15G021700 [Glycine max]
Glyma.13G331100.Wm82.a2.v1	47.933	16.9465	-1.50004	0.00103108	0.048078	Down	gi|356550233|ref|XP_003543492.1|//PREDICTED: uncharacterized protein LOC100775327 [Glycine max]
Glyma.03G073500.Wm82.a2.v1	1538.91	554.795	-1.47188	4.84e-06	0.000781925	Down	gi|947117718|gb|KRH65967.1|//hypothetical protein GLYMA_03G073500 [Glycine max];gi|571443403|ref|XP_006576151.1|//PREDICTED: uncharacterized protein LOC100306273 isoform X1 [Glycine max]
Glyma.08G214500.Wm82.a2.v1	295.423	110.345	-1.42076	0.00043803	0.0256768	Down	gi|947095905|gb|KRH44490.1|//hypothetical protein GLYMA_08G214500 [Glycine max];gi|734416077|gb|KHN38005.1|//F-box/LRR-repeat protein 14 [Glycine soja];gi|947095904|gb|KRH44489.1|//hypothetical protein GLYMA_08G214500 [Glycine max]
Glyma.02G237800.Wm82.a2.v1	287.441	134.162	-1.09928	0.000587986	0.0314631	Down	gi|955308538|ref|XP_014624904.1|//PREDICTED: KH domain-containing protein At3g08620 isoform X3 [Glycine max];gi|571441496|ref|XP_006575464.1|//PREDICTED: KH domain-containing protein At3g08620 isoform X7 [Glycine max];gi|571441493|ref|XP_006575463.1|//PREDICTED: KH domain-containing protein At3g08620 isoform X4 [Glycine max];gi|734420808|gb|KHN41004.1|//KH domain-containing protein [Glycine soja]…
Glyma.07G152000.Wm82.a2.v1	90.17	32.6581	-1.46521	1.75e-05	0.0022499	Down	gi|571466430|ref|XP_006583661.1|//PREDICTED: protein trichome birefringence-like 3 isoform X1 [Glycine max];gi|356521034|ref|XP_003529163.1|//PREDICTED: protein trichome birefringence-like 3 isoform X2 [Glycine max]
Glyma.13G221900.Wm82.a2.v1	62.0425	21.6872	-1.51641	0.000964584	0.0456786	Down	gi|571499729|ref|XP_006594522.1|//PREDICTED: serine carboxypeptidase-like 12 isoform X1 [Glycine max]
Glyma.09G014900.Wm82.a2.v1	31.7947	6.38802	-2.31534	1.18e-05	0.00164105	Down	gi|947087954|gb|KRH36619.1|//hypothetical protein GLYMA_09G014900 [Glycine max]
Glyma.08G273100.Wm82.a2.v1	236.858	82.5265	-1.5211	1.67e-06	0.000333601	Down	gi|947096876|gb|KRH45461.1|//hypothetical protein GLYMA_08G273100 [Glycine max];gi|955337323|ref|XP_014634769.1|//PREDICTED: phosphoenolpyruvate carboxykinase [ATP]-like [Glycine max]
Glyma.13G224000.Wm82.a2.v1	150.104	65.0457	-1.20643	0.000651149	0.0340187	Down	gi|734434347|gb|KHN47375.1|//Heat shock 70 kDa protein [Glycine soja]
Glyma.09G049100.Wm82.a2.v1	4698.77	1465.12	-1.68127	0.000199998	0.014396	Down	gi|358249142|ref|NP_001240000.1|//isoflavone 2'-hydroxylase-like [Glycine max]
Glyma.09G061500.Wm82.a2.v1	116.406	24.0334	-2.27606	2.54e-06	0.000478795	Down	gi|356530354|ref|XP_003533747.1|//PREDICTED: plant intracellular Ras-group-related LRR protein 6-like [Glycine max]
Glyma.10G185200.Wm82.a2.v1	90.443	36.9829	-1.29015	0.000688347	0.0355524	Down	gi|356535402|ref|XP_003536234.1|//PREDICTED: uncharacterized protein LOC100799160 [Glycine max]
Glyma.19G201400.Wm82.a2.v1	10.1874	1.5654	-2.70218	8.79e-05	0.00761109	Down	gi|571559172|ref|XP_003553625.2|//PREDICTED: calcium-dependent protein kinase 26-like [Glycine max];gi|947046665|gb|KRG96294.1|//hypothetical protein GLYMA_19G201400 [Glycine max]
Glyma.17G101000.Wm82.a2.v1	920.121	431.216	-1.09341	0.000421525	0.0249926	Down	gi|734367912|gb|KHN18558.1|//Dof zinc finger protein DOF3.3 [Glycine soja]
Glyma.01G221500.Wm82.a2.v1	243.984	103.306	-1.23986	6.68e-05	0.00630182	Down	gi|356497253|ref|XP_003517476.1|//PREDICTED: homeobox protein BEL1 homolog [Glycine max]
Glyma.10G128900.Wm82.a2.v1	328.58	115.144	-1.51281	1.13e-07	3.2e-05	Down	gi|571485950|ref|XP_006590112.1|//PREDICTED: probable leucine-rich repeat receptor-like protein kinase At1g35710 [Glycine max]
Glyma.18G181800.Wm82.a2.v1	86.5331	28.9794	-1.57822	3.9e-05	0.00428318	Down	gi|571547002|ref|XP_006602593.1|//PREDICTED: RHOMBOID-like protein 1 [Glycine max]
Glyma.16G215300.Wm82.a2.v1	7.75446	1.45649	-2.41253	0.000494308	0.0277887	Down	gi|947060025|gb|KRH09431.1|//hypothetical protein GLYMA_16G215300, partial [Glycine max]
Glyma.10G099400.Wm82.a2.v1	133.168	64.582	-1.04404	0.00018966	0.0137949	Down	gi|571482631|ref|XP_006589015.1|//PREDICTED: remorin-like [Glycine max]
Glyma.06G190800.Wm82.a2.v1	273.379	133.733	-1.03155	0.000888943	0.0430619	Down	gi|356519041|ref|XP_003528183.1|//PREDICTED: probable WRKY transcription factor 61 [Glycine max]
Glyma.13G335800.Wm82.a2.v1	126.562	30.5739	-2.04948	1.23e-05	0.0016805	Down	gi|734397419|gb|KHN30174.1|//Epsin-2 [Glycine soja]
Glyma.11G230700.Wm82.a2.v1	456.391	221.886	-1.04045	7.03e-05	0.00657999	Down	gi|571490072|ref|XP_006591384.1|//PREDICTED: uncharacterized protein LOC100800606 [Glycine max]
Glyma.10G193500.Wm82.a2.v1	574.284	248.553	-1.20821	8.18e-05	0.00723506	Down	gi|947085877|gb|KRH34598.1|//hypothetical protein GLYMA_10G193500 [Glycine max];gi|947085876|gb|KRH34597.1|//hypothetical protein GLYMA_10G193500 [Glycine max]
Glyma.17G007900.Wm82.a2.v1	49.5405	15.9708	-1.63317	6.29e-05	0.00602427	Down	gi|571532650|ref|XP_006600298.1|//PREDICTED: U-box domain-containing protein 4 [Glycine max]
Glyma.05G147100.Wm82.a2.v1	834.45	352.516	-1.24314	6.28e-06	0.000968786	Down	gi|356510893|ref|XP_003524168.1|//PREDICTED: cytochrome P450 78A5-like [Glycine max]
Glyma.05G114000.Wm82.a2.v1	358.997	134.797	-1.41318	0.000265848	0.0178903	Down	gi|356512022|ref|XP_003524720.1|//PREDICTED: pectate lyase-like [Glycine max]
Glyma.U026800.Wm82.a2.v1	20.6809	1.97094	-3.39134	1.57e-07	4.29e-05	Down	gi|356577678|ref|XP_003556951.1|//PREDICTED: ATP-dependent zinc metalloprotease FTSH 9, chloroplastic [Glycine max];gi|947038951|gb|KRG88808.1|//hypothetical protein GLYMA_U026800 [Glycine max]
Glyma.06G014200.Wm82.a2.v1	62.7716	19.3396	-1.69856	2.69e-05	0.00323695	Down	gi|359806015|ref|NP_001240917.1|//uncharacterized protein LOC100800130 [Glycine max]
Glyma.06G085800.Wm82.a2.v1	68.0958	20.6734	-1.71979	0.000260536	0.0176316	Down	gi|947104365|gb|KRH52748.1|//hypothetical protein GLYMA_06G085800 [Glycine max]
Glyma.18G141900.Wm82.a2.v1	1306.71	33.4598	-5.28737	1.53e-33	1.06e-29	Down	gi|356567658|ref|XP_003552034.1|//PREDICTED: high affinity nitrate transporter 2.5-like [Glycine max]
Glyma.02G088900.Wm82.a2.v1	752.51	370.604	-1.02183	0.000672838	0.0350013	Down	gi|351726287|ref|NP_001238401.1|//uncharacterized protein LOC100306409 precursor [Glycine max]
Glyma.03G205400.Wm82.a2.v1	706.199	146.898	-2.26526	1.46e-09	6.62e-07	Down	gi|356505457|ref|XP_003521507.1|//PREDICTED: probable carboxylesterase 15 [Glycine max]
Glyma.17G141000.Wm82.a2.v1	48.5584	10.1169	-2.26296	7.58e-05	0.0069789	Down	gi|356563320|ref|XP_003549912.1|//PREDICTED: uncharacterized protein LOC100804630 isoform X1 [Glycine max]
Glyma.08G129000.Wm82.a2.v1	83.9647	34.4536	-1.28513	0.000186843	0.0136926	Down	gi|734436409|gb|KHN48113.1|//Subtilisin-like protease [Glycine soja]
Glyma.06G117200.Wm82.a2.v1	685.436	246.482	-1.47554	2.09e-05	0.00261638	Down	gi|358248478|ref|NP_001240144.1|//uncharacterized protein LOC100790622 [Glycine max]
Glyma.03G152800.Wm82.a2.v1	46.3921	13.9284	-1.73585	0.000201227	0.0144417	Down	gi|734372664|gb|KHN19887.1|//Transcription factor TT8 [Glycine soja];gi|356503537|ref|XP_003520564.1|//PREDICTED: basic helix-loop-helix protein A-like [Glycine max]
Glyma.20G098700.Wm82.a2.v1	120.487	30.4662	-1.9836	1.69e-05	0.00219156	Down	gi|571565810|ref|XP_006605824.1|//PREDICTED: F-box protein At2g39490 [Glycine max]
Glyma.16G043300.Wm82.a2.v1	594.057	70.1751	-3.08157	5.48e-20	9.86e-17	Down	gi|356560997|ref|XP_003548772.1|//PREDICTED: nucleoside-triphosphatase-like [Glycine max]
Glyma.10G245300.Wm82.a2.v1	65.366	25.2457	-1.3725	0.00107992	0.0497817	Down	gi|955343208|ref|XP_003536522.2|//PREDICTED: uncharacterized protein LOC100500394 isoform X1 [Glycine max]
Glyma.16G207800.Wm82.a2.v1	440.908	211.677	-1.05862	8.28e-05	0.0072843	Down	gi|734384967|gb|KHN24452.1|//4,5-DOPA dioxygenase extradiol-like protein [Glycine soja]
Glyma.07G126800.Wm82.a2.v1	499.64	162.564	-1.61988	7.47e-05	0.00690273	Down	gi|356520840|ref|XP_003529068.1|//PREDICTED: zinc finger CCCH domain-containing protein 20-like [Glycine max]
Glyma.19G262900.Wm82.a2.v1	99.0984	17.4433	-2.50619	1.28e-08	4.61e-06	Down	gi|356573291|ref|XP_003554796.1|//PREDICTED: GDSL esterase/lipase 5-like [Glycine max]
Glyma.10G175200.Wm82.a2.v1	147.054	55.2655	-1.41189	1.91e-05	0.00242224	Down	gi|356535297|ref|XP_003536184.1|//PREDICTED: uncharacterized protein LOC100816068 [Glycine max]
Glyma.10G060700.Wm82.a2.v1	9.35139	1.8604	-2.32956	0.000688554	0.0355524	Down	gi|356533308|ref|XP_003535207.1|//PREDICTED: spermidine hydroxycinnamoyl transferase-like [Glycine max]
Glyma.19G133400.Wm82.a2.v1	510.919	128.475	-1.99161	2.23e-12	1.72e-09	Down	gi|356571971|ref|XP_003554144.1|//PREDICTED: 2-oxoglutarate-dependent dioxygenase AOP2-like [Glycine max]
Glyma.16G004500.Wm82.a2.v1	32.9887	7.65828	-2.10688	0.000394638	0.0237763	Down	gi|947099036|gb|KRH47528.1|//hypothetical protein GLYMA_07G035100 [Glycine max]
BGI_novel_G001147	49.5333	9.16637	-2.43398	8.02e-05	0.0071853	Down	gi|734372360|gb|KHN19822.1|//Serine/threonine-protein phosphatase 7 long form like [Glycine soja]
Glyma.19G208900.Wm82.a2.v1	75.0333	24.3436	-1.62399	5.2e-05	0.00533459	Down	gi|947046780|gb|KRG96409.1|//hypothetical protein GLYMA_19G208900 [Glycine max];gi|734425853|gb|KHN43530.1|//Zinc finger protein JACKDAW [Glycine soja]
Glyma.19G138800.Wm82.a2.v1	8.59304	1.65795	-2.37376	0.000504327	0.0281196	Down	gi|734358620|gb|KHN14973.1|//hypothetical protein glysoja_024093 [Glycine soja]
Glyma.17G125400.Wm82.a2.v1	268.284	78.808	-1.76735	0.000938705	0.0449348	Down	gi|356563145|ref|XP_003549825.1|//PREDICTED: cytochrome P450 71A1-like [Glycine max]
Glyma.14G148100.Wm82.a2.v1	442.579	30.575	-3.85551	6.96e-24	1.69e-20	Down	gi|356552656|ref|XP_003544679.1|//PREDICTED: WAT1-related protein At4g08290-like [Glycine max]
Glyma.02G207800.Wm82.a2.v1	204.347	96.8106	-1.07778	4.82e-05	0.00504305	Down	gi|356498791|ref|XP_003518232.1|//PREDICTED: lactation elevated protein 1-like [Glycine max]
Glyma.19G063400.Wm82.a2.v1	120.269	46.6492	-1.36633	0.000208439	0.0148278	Down	gi|356571311|ref|XP_003553822.1|//PREDICTED: P24 oleosin isoform A [Glycine max]
Glyma.02G237100.Wm82.a2.v1	117.217	35.4817	-1.72403	1.99e-05	0.00249968	Down	gi|356500956|ref|XP_003519296.1|//PREDICTED: root phototropism protein 2 [Glycine max]
BGI_novel_G002362	131.307	58.3289	-1.17066	0.000621145	0.0327683	Down	gi|955386376|ref|XP_014626778.1|//PREDICTED: serine/threonine-protein phosphatase 7 long form homolog [Glycine max]
BGI_novel_G001940	10.9627	1.73285	-2.66138	0.000116028	0.00958746	Down	gi|930584884|dbj|BAS50194.1|//transposase [Glycine max]
Glyma.06G112100.Wm82.a2.v1	63.2976	10.6204	-2.57531	3.07e-06	0.000550512	Down	gi|571460003|ref|XP_006581580.1|//PREDICTED: WAT1-related protein At4g08290 [Glycine max]
Glyma.20G204000.Wm82.a2.v1	294.196	71.4219	-2.04234	2.17e-05	0.00270505	Down	gi|358249044|ref|NP_001240239.1|//probable inorganic phosphate transporter 1-7-like [Glycine max]
Glyma.02G069400.Wm82.a2.v1	15.7974	2.8553	-2.46797	9.42e-05	0.00808622	Down	gi|734312477|gb|KHN00655.1|//Shaggy-related protein kinase zeta [Glycine soja];gi|947121909|gb|KRH70115.1|//hypothetical protein GLYMA_02G069400 [Glycine max]
Glyma.09G068400.Wm82.a2.v1	164.272	53.0616	-1.63035	0.000132294	0.010638	Down	gi|955340428|ref|XP_014617459.1|//PREDICTED: nuclear transcription factor Y subunit A-3-like isoform X2 [Glycine max];gi|734350098|gb|KHN12271.1|//Nuclear transcription factor Y subunit A-3 [Glycine soja]
Glyma.16G176700.Wm82.a2.v1	21.5503	1.9363	-3.47633	2.22e-07	5.79e-05	Down	gi|947059416|gb|KRH08822.1|//hypothetical protein GLYMA_16G1767002, partial [Glycine max]
Glyma.17G107400.Wm82.a2.v1	366.049	164.276	-1.15591	0.000618371	0.0326574	Down	gi|571535523|ref|XP_006600722.1|//PREDICTED: F-box/LRR-repeat protein 13-like isoform X1 [Glycine max];gi|947054136|gb|KRH03589.1|//hypothetical protein GLYMA_17G107400 [Glycine max];gi|356562920|ref|XP_003549716.1|//PREDICTED: F-box/LRR-repeat protein 13-like isoform X2 [Glycine max]
Glyma.07G244700.Wm82.a2.v1	468.933	168.464	-1.47694	4.22e-05	0.00453674	Down	gi|571464096|ref|XP_006582948.1|//PREDICTED: uncharacterized protein LOC100817397 isoform X1 [Glycine max]
Glyma.01G012700.Wm82.a2.v1	10.961	1.78806	-2.61592	0.000154238	0.0119331	Down	gi|571433605|ref|XP_006572952.1|//PREDICTED: kinesin-like protein KIN12A [Glycine max];gi|734381053|gb|KHN23051.1|//Beta-1,3-galactosyltransferase 15 [Glycine soja]
Glyma.06G222500.Wm82.a2.v1	305.899	7.24044	-5.40083	7.86e-41	9.55e-37	Down	gi|356517014|ref|XP_003527185.1|//PREDICTED: 2-alkenal reductase (NADP(+)-dependent)-like [Glycine max]
Glyma.02G046600.Wm82.a2.v1	356.313	157.616	-1.17673	3.79e-05	0.00419562	Down	gi|734312284|gb|KHN00462.1|//Histidine kinase 1 [Glycine soja];gi|571438774|ref|XP_006574672.1|//PREDICTED: histidine kinase 1-like [Glycine max]
Glyma.03G026600.Wm82.a2.v1	111.676	13.9716	-2.99875	1.45e-11	9.54e-09	Down	gi|356506110|ref|XP_003521830.1|//PREDICTED: uncharacterized protein LOC100794419 [Glycine max]
Glyma.12G089100.Wm82.a2.v1	75.7341	16.1151	-2.23253	1.83e-05	0.0023459	Down	gi|734375910|gb|KHN21148.1|//Myb family transcription factor APL [Glycine soja];gi|356542754|ref|XP_003539830.1|//PREDICTED: uncharacterized protein LOC100805237 [Glycine max]
Glyma.09G203200.Wm82.a2.v1	229.191	64.1512	-1.837	1.52e-06	0.000306938	Down	gi|356531395|ref|XP_003534263.1|//PREDICTED: uncharacterized protein At5g65660-like [Glycine max]
Glyma.18G120700.Wm82.a2.v1	151.507	46.2167	-1.7129	5.8e-05	0.00566011	Down	gi|356567523|ref|XP_003551968.1|//PREDICTED: hevamine-A-like [Glycine max]
Glyma.13G118800.Wm82.a2.v1	362.181	149.587	-1.27573	2.83e-05	0.00334806	Down	gi|947070591|gb|KRH19482.1|//hypothetical protein GLYMA_13G118800 [Glycine max];gi|356545818|ref|XP_003541331.1|//PREDICTED: ABC transporter B family member 21-like [Glycine max]
Glyma.15G258800.Wm82.a2.v1	107.076	50.355	-1.08843	0.000748605	0.0379275	Down	gi|356556995|ref|XP_003546804.1|//PREDICTED: auxin-responsive protein SAUR71-like [Glycine max]
Glyma.15G161700.Wm82.a2.v1	35.9365	7.88971	-2.18741	0.000374842	0.0227941	Down	gi|356558284|ref|XP_003547437.1|//PREDICTED: G-type lectin S-receptor-like serine/threonine-protein kinase At2g19130 [Glycine max]
Glyma.10G119300.Wm82.a2.v1	16.2935	2.54766	-2.67706	9.02e-05	0.00775526	Down	gi|955344040|ref|XP_006590069.2|//PREDICTED: cucumisin-like [Glycine max]
Glyma.10G266500.Wm82.a2.v1	105.792	52.7585	-1.00375	0.000567256	0.0307603	Down	gi|571484783|ref|XP_006589652.1|//PREDICTED: uncharacterized protein LOC100815528 [Glycine max]
Glyma.09G204100.Wm82.a2.v1	338.391	158.072	-1.09811	0.00030467	0.0196326	Down	gi|571478539|ref|XP_003534271.2|//PREDICTED: abscisic acid receptor PYR1 [Glycine max]
Glyma.19G198000.Wm82.a2.v1	417.273	85.4357	-2.28808	1.34e-05	0.00179647	Down	gi|356572604|ref|XP_003554458.1|//PREDICTED: HVA22-like protein j [Glycine max]
Glyma.19G053800.Wm82.a2.v1	342.566	117.924	-1.53852	0.000113748	0.00941514	Down	gi|571554607|ref|XP_006604001.1|//PREDICTED: pectate lyase [Glycine max]
Glyma.15G141700.Wm82.a2.v1	23.0725	5.54134	-2.05787	0.000225994	0.0157396	Down	gi|734357901|gb|KHN14679.1|//hypothetical protein glysoja_024774 [Glycine soja]
Glyma.01G073200.Wm82.a2.v1	40.4748	8.74914	-2.20981	8.16e-05	0.00723506	Down	gi|356495887|ref|XP_003516802.1|//PREDICTED: carotenoid cleavage dioxygenase 7, chloroplastic [Glycine max]
Glyma.17G136500.Wm82.a2.v1	77.1995	25.7795	-1.58237	7.8e-05	0.00710808	Down	gi|571536326|ref|XP_003550892.2|//PREDICTED: protein DETOXIFICATION 56-like [Glycine max]
Glyma.03G038600.Wm82.a2.v1	428.616	101.86	-2.07311	6.78e-06	0.00103593	Down	gi|356506708|ref|XP_003522118.1|//PREDICTED: peroxidase P7-like [Glycine max]
Glyma.03G131200.Wm82.a2.v1	202.627	74.9572	-1.43469	1.32e-05	0.00177541	Down	gi|356504738|ref|XP_003521152.1|//PREDICTED: probable 2-oxoglutarate-dependent dioxygenase AOP1 [Glycine max];gi|947118576|gb|KRH66825.1|//hypothetical protein GLYMA_03G131200 [Glycine max]
Glyma.08G169500.Wm82.a2.v1	17.1971	3.24838	-2.40437	0.000344729	0.0213823	Down	gi|734390551|gb|KHN26839.1|//NAC domain-containing protein 42 [Glycine soja]
Glyma.17G134100.Wm82.a2.v1	226.513	89.2438	-1.34377	1.18e-05	0.00164458	Down	gi|356565311|ref|XP_003550885.1|//PREDICTED: geraniol 8-hydroxylase-like [Glycine max]
Glyma.09G043400.Wm82.a2.v1	558.621	157.843	-1.82338	5.69e-08	1.72e-05	Down	gi|955340083|ref|XP_014617388.1|//PREDICTED: late embryogenesis abundant protein Lea5 [Glycine max];gi|947088418|gb|KRH37083.1|//hypothetical protein GLYMA_09G043400 [Glycine max];gi|947088419|gb|KRH37084.1|//hypothetical protein GLYMA_09G043400 [Glycine max]
Glyma.08G277100.Wm82.a2.v1	334.583	90.2497	-1.89037	0.000143107	0.0112876	Down	gi|356523941|ref|XP_003530592.1|//PREDICTED: probable 1-deoxy-D-xylulose-5-phosphate synthase 2, chloroplastic [Glycine max]
Glyma.12G142200.Wm82.a2.v1	147.314	42.9214	-1.77913	2.23e-05	0.00275173	Down	gi|947077120|gb|KRH25960.1|//hypothetical protein GLYMA_12G142200 [Glycine max];gi|955353691|ref|XP_006592561.2|//PREDICTED: uncharacterized protein LOC100812200 [Glycine max]
Glyma.05G070600.Wm82.a2.v1	194.189	62.3774	-1.63837	0.000124687	0.0101477	Down	gi|571454094|ref|XP_006579680.1|//PREDICTED: protein NRT1/ PTR FAMILY 7.3-like isoform X1 [Glycine max];gi|734375493|gb|KHN21024.1|//Nitrate transporter 1.5, partial [Glycine soja]
Glyma.13G270400.Wm82.a2.v1	1406.7	514.873	-1.45003	0.00016711	0.0127463	Down	gi|571496000|ref|XP_006593478.1|//PREDICTED: phosphoenolpyruvate carboxylase isoform X1 [Glycine max]
Glyma.08G122200.Wm82.a2.v1	1759.01	374.329	-2.23239	6.04e-19	9.17e-16	Down	gi|571471059|ref|XP_006585193.1|//PREDICTED: uncharacterized protein LOC100802321 [Glycine max];gi|947094375|gb|KRH42960.1|//hypothetical protein GLYMA_08G122200 [Glycine max];gi|947094373|gb|KRH42958.1|//hypothetical protein GLYMA_08G122200 [Glycine max];gi|947094374|gb|KRH42959.1|//hypothetical protein GLYMA_08G122200 [Glycine max];gi|947094372|gb|KRH42957.1|//hypothetical protein GLYMA_08G1222…
Glyma.13G351600.Wm82.a2.v1	112.12	44.3064	-1.33945	0.000692814	0.0356586	Down	gi|947074445|gb|KRH23336.1|//hypothetical protein GLYMA_13G351600 [Glycine max]
Glyma.04G242800.Wm82.a2.v1	306.416	134.492	-1.18798	4.68e-05	0.00493622	Down	gi|356509344|ref|XP_003523410.1|//PREDICTED: ACT domain-containing protein ACR3-like [Glycine max];gi|947116275|gb|KRH64577.1|//hypothetical protein GLYMA_04G242800 [Glycine max]
Glyma.01G077700.Wm82.a2.v1	47.727	11.3248	-2.07533	0.000290317	0.0190132	Down	gi|356495907|ref|XP_003516812.1|//PREDICTED: WAT1-related protein At3g28050-like [Glycine max]
Glyma.10G231600.Wm82.a2.v1	34.692	5.32229	-2.70449	1.04e-06	0.000218302	Down	gi|947086526|gb|KRH35247.1|//hypothetical protein GLYMA_10G231600 [Glycine max];gi|734377943|gb|KHN21778.1|//Ferric reduction oxidase 4 [Glycine soja]
Glyma.03G009600.Wm82.a2.v1	108.933	43.4351	-1.3265	0.000236995	0.016403	Down	gi|356506224|ref|XP_003521887.1|//PREDICTED: gibberellin 3-beta-dioxygenase 4-like [Glycine max]
Glyma.06G115800.Wm82.a2.v1	1674.89	353.754	-2.24325	3.48e-06	0.000605867	Down	gi|356515921|ref|XP_003526645.1|//PREDICTED: metal transporter Nramp5-like [Glycine max]
Glyma.08G328000.Wm82.a2.v1	77.2964	20.9115	-1.88611	2.66e-05	0.00322275	Down	gi|356527138|ref|XP_003532170.1|//PREDICTED: zinc transporter 11 [Glycine max]
Glyma.13G087300.Wm82.a2.v1	506.919	153.656	-1.72205	8.6e-12	5.97e-09	Down	gi|358248922|ref|NP_001239707.1|//uncharacterized protein LOC100796944 [Glycine max]
Glyma.16G093900.Wm82.a2.v1	216.035	107.602	-1.00556	0.000541106	0.0297406	Down	gi|955374032|ref|XP_014623940.1|//PREDICTED: G-type lectin S-receptor-like serine/threonine-protein kinase At1g11330 isoform X3 [Glycine max];gi|955374030|ref|XP_006599188.2|//PREDICTED: G-type lectin S-receptor-like serine/threonine-protein kinase At1g11300 isoform X2 [Glycine max];gi|955374028|ref|XP_006599187.2|//PREDICTED: G-type lectin S-receptor-like serine/threonine-protein kinase At1g1130…
Glyma.05G022100.Wm82.a2.v1	126.498	26.7785	-2.23997	0.000180242	0.0134718	Down	gi|356513497|ref|XP_003525450.1|//PREDICTED: flavonoid 3'-monooxygenase-like [Glycine max]
BGI_novel_G002329	14.4726	2.70048	-2.42203	0.000473398	0.0270918	Down	gi|356569654|ref|XP_003553013.1|//PREDICTED: uncharacterized protein LOC100778822 [Glycine max]
Glyma.02G116300.Wm82.a2.v1	1183.52	478.93	-1.3052	0.00033842	0.0212358	Down	gi|356499889|ref|XP_003518768.1|//PREDICTED: probable ureide permease A3 isoform X2 [Glycine max];gi|593265052|ref|XP_007134704.1|//hypothetical protein PHAVU_010G069400g [Phaseolus vulgaris];gi|571439725|ref|XP_006574939.1|//PREDICTED: probable ureide permease A3 isoform X1 [Glycine max]
Glyma.13G132700.Wm82.a2.v1	139.498	43.0625	-1.69574	6.01e-05	0.00578899	Down	gi|356545941|ref|XP_003541391.1|//PREDICTED: type I inositol polyphosphate 5-phosphatase 8-like [Glycine max]
Glyma.12G095200.Wm82.a2.v1	245.621	81.7602	-1.58697	2.26e-07	5.87e-05	Down	gi|571492817|ref|XP_006592358.1|//PREDICTED: protein FAF-like, chloroplastic [Glycine max]
Glyma.08G128800.Wm82.a2.v1	65.1236	8.81981	-2.88436	1.73e-08	6.05e-06	Down	gi|356528416|ref|XP_003532799.1|//PREDICTED: putative receptor-like protein kinase At3g47110 [Glycine max]
Glyma.14G117200.Wm82.a2.v1	22.7338	3.11912	-2.86563	3.74e-06	0.000639072	Down	gi|734414336|gb|KHN37234.1|//Cytochrome P450 71D11 [Glycine soja]
Glyma.16G178900.Wm82.a2.v1	270.095	61.7812	-2.12823	2.29e-15	2.53e-12	Down	gi|356561516|ref|XP_003549027.1|//PREDICTED: glutaminyl-peptide cyclotransferase-like isoform X1 [Glycine max]
Glyma.19G173000.Wm82.a2.v1	284.612	75.8644	-1.9075	3.76e-10	1.92e-07	Down	gi|356572343|ref|XP_003554328.1|//PREDICTED: UNC93-like protein 3 [Glycine max]
Glyma.09G262900.Wm82.a2.v1	122.93	43.4651	-1.49991	2.2e-05	0.00273203	Down	gi|571479440|ref|XP_006587861.1|//PREDICTED: NAD-dependent malic enzyme 59 kDa isoform, mitochondrial-like [Glycine max]
Glyma.09G189500.Wm82.a2.v1	59.3025	18.3865	-1.68944	0.00012411	0.0101177	Down	gi|356531253|ref|XP_003534192.1|//PREDICTED: aldehyde dehydrogenase family 2 member C4-like [Glycine max]
BGI_novel_G000823	10.1241	1.92144	-2.39754	0.000540692	0.0297406	Down	gi|955336434|ref|XP_014634613.1|//PREDICTED: putative leucine-rich repeat receptor-like protein kinase At2g19210 isoform X1 [Glycine max]
Glyma.19G144600.Wm82.a2.v1	340.474	110.356	-1.62537	7.67e-08	2.24e-05	Down	gi|955390285|ref|XP_014627632.1|//PREDICTED: cytochrome P450 93A3 [Glycine max]
Glyma.15G002500.Wm82.a2.v1	544.244	171.865	-1.66298	5.27e-05	0.00537542	Down	gi|955371212|ref|XP_014623341.1|//PREDICTED: uncharacterized protein LOC106796251 [Glycine max]
Glyma.16G214500.Wm82.a2.v1	18.3299	2.6582	-2.78568	1.17e-05	0.0016331	Down	gi|947060014|gb|KRH09420.1|//hypothetical protein GLYMA_16G214800 [Glycine max]
Glyma.13G033000.Wm82.a2.v1	111.117	32.243	-1.78502	0.000755744	0.0382095	Down	gi|947069126|gb|KRH18017.1|//hypothetical protein GLYMA_13G033000 [Glycine max];gi|947069127|gb|KRH18018.1|//hypothetical protein GLYMA_13G033000 [Glycine max];gi|947069128|gb|KRH18019.1|//hypothetical protein GLYMA_13G033000 [Glycine max];gi|351725323|ref|NP_001238112.1|//stress-induced receptor-like kinase precursor [Glycine max];gi|947069125|gb|KRH18016.1|//hypothetical protein GLYMA_13G033000…
Glyma.10G064200.Wm82.a2.v1	79.8193	31.8307	-1.32632	0.000113025	0.00938726	Down	gi|356533401|ref|XP_003535253.1|//PREDICTED: probable glycosyltransferase At5g03795 [Glycine max]
Glyma.12G217300.Wm82.a2.v1	5854.85	2520.51	-1.21592	0.000670959	0.0349784	Down	gi|351725673|ref|NP_001235565.1|//sali5-4a protein precursor [Glycine max]
Glyma.16G086400.Wm82.a2.v1	74.4683	28.8445	-1.36833	0.000168415	0.0128218	Down	gi|947058000|gb|KRH07406.1|//hypothetical protein GLYMA_16G086400 [Glycine max];gi|734342045|gb|KHN09917.1|//TMV resistance protein N, partial [Glycine soja]
Glyma.01G055700.Wm82.a2.v1	80.351	26.3902	-1.60631	4.76e-05	0.00499572	Down	gi|947127141|gb|KRH74995.1|//hypothetical protein GLYMA_01G055700 [Glycine max]
Glyma.03G212500.Wm82.a2.v1	91.0082	31.948	-1.51027	1.45e-05	0.00192156	Down	gi|947119911|gb|KRH68160.1|//hypothetical protein GLYMA_03G212500 [Glycine max]
Glyma.09G197200.Wm82.a2.v1	45.1656	15.2821	-1.56338	0.000581924	0.0312765	Down	gi|947090749|gb|KRH39414.1|//hypothetical protein GLYMA_09G197200 [Glycine max];gi|356529663|ref|XP_003533408.1|//PREDICTED: glutamate receptor 3.6-like [Glycine max]
Glyma.19G083900.Wm82.a2.v1	119.023	41.3477	-1.52536	1.28e-05	0.00174253	Down	gi|947044798|gb|KRG94427.1|//hypothetical protein GLYMA_19G083900 [Glycine max];gi|356574036|ref|XP_003555159.1|//PREDICTED: lysine histidine transporter 1-like [Glycine max]
Glyma.07G033700.Wm82.a2.v1	579.865	60.9255	-3.2506	4.67e-26	1.51e-22	Down	gi|356519411|ref|XP_003528366.1|//PREDICTED: probable 2-oxoglutarate-dependent dioxygenase AOP1 [Glycine max]
Glyma.14G057400.Wm82.a2.v1	184.95	49.4061	-1.90438	2.9e-08	9.27e-06	Down	gi|356551399|ref|XP_003544063.1|//PREDICTED: probable inactive receptor-like protein kinase At3g56050 [Glycine max]
Glyma.09G102800.Wm82.a2.v1	360.218	74.354	-2.27639	4.08e-12	2.96e-09	Down	gi|571475396|ref|XP_006586606.1|//PREDICTED: ferric reductase defective 3b isoform X1 [Glycine max]
Glyma.01G219100.Wm82.a2.v1	682.008	212.759	-1.68057	5.29e-08	1.63e-05	Down	gi|356495670|ref|XP_003516697.1|//PREDICTED: probable copper-transporting ATPase HMA5 isoform X1 [Glycine max];gi|955304030|ref|XP_014632481.1|//PREDICTED: probable copper-transporting ATPase HMA5 isoform X2 [Glycine max]
Glyma.19G015500.Wm82.a2.v1	98.0693	39.216	-1.32236	0.000407328	0.024403	Down	gi|351725257|ref|NP_001236830.1|//uncharacterized protein LOC100305542 [Glycine max]
Glyma.03G098300.Wm82.a2.v1	129.385	50.5954	-1.35459	0.000851312	0.0416543	Down	gi|351720841|ref|NP_001235910.1|//uncharacterized protein LOC100526914 [Glycine max];gi|593264310|ref|XP_007134333.1|//hypothetical protein PHAVU_010G038600g [Phaseolus vulgaris]
Glyma.06G079500.Wm82.a2.v1	152.661	59.275	-1.36484	0.000181248	0.0134718	Down	gi|356515556|ref|XP_003526465.1|//PREDICTED: uncharacterized protein LOC100780305 [Glycine max]
Glyma.01G118800.Wm82.a2.v1	449.314	216.201	-1.05535	0.000151076	0.0117822	Down	gi|571437470|ref|XP_006574177.1|//PREDICTED: probable leucine-rich repeat receptor-like serine/threonine-protein kinase At3g14840 isoform X1 [Glycine max];gi|734321180|gb|KHN04126.1|//Putative leucine-rich repeat receptor-like serine/threonine-protein kinase [Glycine soja];gi|955302774|ref|XP_014630167.1|//PREDICTED: probable leucine-rich repeat receptor-like serine/threonine-protein kinase At3g1…
Glyma.11G238400.Wm82.a2.v1	70.1482	18.3531	-1.93438	2.75e-06	0.000509153	Down	gi|356540077|ref|XP_003538517.1|//PREDICTED: sulfate transporter 2.1-like [Glycine max]
Glyma.12G176900.Wm82.a2.v1	2041.8	13.511	-7.23956	6.2e-66	1.51e-61	Down	gi|356543492|ref|XP_003540194.1|//PREDICTED: high affinity nitrate transporter 2.4-like [Glycine max]
Glyma.16G211200.Wm82.a2.v1	151.287	47.7595	-1.66343	5.89e-07	0.000136193	Down	gi|955374819|ref|XP_014624112.1|//PREDICTED: CDT1-like protein b [Glycine max];gi|947059963|gb|KRH09369.1|//hypothetical protein GLYMA_16G211500 [Glycine max];gi|571530149|ref|XP_006599679.1|//PREDICTED: uncharacterized protein LOC102669654 isoform X1 [Glycine max]
Glyma.03G264100.Wm82.a2.v1	115.801	30.3947	-1.92976	0.000152183	0.0118117	Down	gi|566006081|ref|NP_001274377.1|//uncharacterized protein LOC100786294 [Glycine max]
Glyma.13G340500.Wm82.a2.v1	460.071	201.021	-1.19451	0.000561185	0.0305117	Down	gi|356550327|ref|XP_003543539.1|//PREDICTED: ADP,ATP carrier protein 1, mitochondrial-like [Glycine max]
Glyma.15G021700.Wm82.a2.v1	37.0326	8.16025	-2.18211	5.69e-05	0.00560457	Down	gi|947060715|gb|KRH09976.1|//hypothetical protein GLYMA_15G021700 [Glycine max];gi|947060713|gb|KRH09974.1|//hypothetical protein GLYMA_15G021400 [Glycine max];gi|358248460|ref|NP_001240141.1|//putative leucine-rich repeat receptor-like protein kinase At2g19210-like precursor [Glycine max]
Glyma.14G038200.Wm82.a2.v1	736.339	241.055	-1.61101	0.00015192	0.0118117	Down	gi|255625593|gb|ACU13141.1|//unknown [Glycine max]
Glyma.05G017100.Wm82.a2.v1	55.9681	19.0469	-1.55505	0.000762773	0.038469	Down	gi|356511571|ref|XP_003524498.1|//PREDICTED: cysteine-rich and transmembrane domain-containing protein A-like [Glycine max]
Glyma.20G027200.Wm82.a2.v1	303.156	128.232	-1.24131	0.000108343	0.00905566	Down	gi|734373925|gb|KHN20535.1|//hypothetical protein glysoja_029548 [Glycine soja]
Glyma.20G022500.Wm82.a2.v1	567.774	17.1134	-5.05212	2.16e-33	1.31e-29	Down	gi|358249270|ref|NP_001240277.1|//uncharacterized protein LOC100795511 precursor [Glycine max]
Glyma.14G158200.Wm82.a2.v1	168.007	29.9184	-2.48941	4.99e-07	0.00011885	Down	gi|955362632|ref|XP_014622120.1|//PREDICTED: putative wall-associated receptor kinase-like 16 [Glycine max]
Glyma.10G241100.Wm82.a2.v1	36.8824	10.2226	-1.85117	7.94e-05	0.00715748	Down	gi|947086684|gb|KRH35405.1|//hypothetical protein GLYMA_10G241100 [Glycine max]
Glyma.09G134900.Wm82.a2.v1	190.406	27.261	-2.80416	2.7e-16	3.64e-13	Down	gi|356530844|ref|XP_003533989.1|//PREDICTED: putative transporter arsB [Glycine max]
Glyma.13G352800.Wm82.a2.v1	596.452	193.085	-1.62717	0.00018185	0.0134764	Down	gi|955360495|ref|XP_014621602.1|//PREDICTED: probable LRR receptor-like serine/threonine-protein kinase At1g51880 [Glycine max]
Glyma.16G055900.Wm82.a2.v1	411.781	100.899	-2.02896	3.19e-05	0.00367048	Down	gi|571525981|ref|XP_003548517.2|//PREDICTED: peroxidase 55-like [Glycine max]
Glyma.07G098500.Wm82.a2.v1	20.9267	2.63904	-2.98726	9.95e-06	0.00142995	Down	gi|571465683|ref|XP_006583442.1|//PREDICTED: uncharacterized protein LOC100812612 [Glycine max]
Glyma.18G259500.Wm82.a2.v1	1771.99	811.612	-1.12651	0.00087687	0.0426898	Down	gi|358248754|ref|NP_001240190.1|//uncharacterized protein LOC100788071 [Glycine max];gi|947051645|gb|KRH01174.1|//hypothetical protein GLYMA_18G259500 [Glycine max];gi|947051647|gb|KRH01176.1|//hypothetical protein GLYMA_18G259500 [Glycine max]
Glyma.08G194900.Wm82.a2.v1	21.3843	4.41551	-2.2759	0.000146339	0.0114655	Down	gi|356526037|ref|XP_003531626.1|//PREDICTED: inorganic pyrophosphatase 2-like [Glycine max]
Glyma.09G229300.Wm82.a2.v1	95.8953	22.6707	-2.08063	0.000172588	0.0130412	Down	gi|678000080|sp|K7LFJ0.2|PP890_SOYBN//RecName: Full=Protein PROPEP890; Short=GmPROPEP890; Contains: RecName: Full=Peptide GmPep890; Flags: Precursor
Glyma.19G062800.Wm82.a2.v1	569.144	216.395	-1.39513	0.000184268	0.0135652	Down	gi|356571318|ref|XP_003553825.1|//PREDICTED: probable 2-oxoglutarate-dependent dioxygenase AOP1 [Glycine max]
Glyma.01G084800.Wm82.a2.v1	213.441	91.703	-1.21879	1.64e-05	0.00212457	Down	gi|947127579|gb|KRH75433.1|//hypothetical protein GLYMA_01G084800 [Glycine max];gi|356495960|ref|XP_003516838.1|//PREDICTED: lysine histidine transporter-like 6 [Glycine max]
Glyma.12G007200.Wm82.a2.v1	493.391	164.081	-1.58832	0.000279429	0.0184967	Down	gi|356542553|ref|XP_003539731.1|//PREDICTED: uncharacterized protein LOC100527596 [Glycine max]
Glyma.13G335900.Wm82.a2.v1	157.047	52.615	-1.57765	0.000538736	0.0296775	Down	gi|571502857|ref|XP_006595021.1|//PREDICTED: protein TRM32-like isoform X1 [Glycine max]
Glyma.07G239900.Wm82.a2.v1	57.7696	14.6738	-1.97706	2.26e-05	0.00279237	Down	gi|356519926|ref|XP_003528619.1|//PREDICTED: dirigent protein 11-like [Glycine max]
Glyma.18G280300.Wm82.a2.v1	141.521	53.0572	-1.4154	0.000340039	0.0212358	Down	gi|571552466|ref|XP_006603602.1|//PREDICTED: probable disease resistance protein At4g27220 [Glycine max]
Glyma.16G072000.Wm82.a2.v1	1414.21	442.398	-1.67658	1.31e-05	0.0017744	Down	gi|356558859|ref|XP_003547720.1|//PREDICTED: probable inactive 2-oxoglutarate-dependent dioxygenase AOP2 [Glycine max]
Glyma.08G044000.Wm82.a2.v1	25.3556	4.18173	-2.60014	1.12e-05	0.00157568	Down	gi|947093099|gb|KRH41684.1|//hypothetical protein GLYMA_08G044000 [Glycine max];gi|734363492|gb|KHN16553.1|//Pectinesterase 2 [Glycine soja];gi|356524342|ref|XP_003530788.1|//PREDICTED: pectinesterase-like [Glycine max]
Glyma.19G246900.Wm82.a2.v1	483.59	220.904	-1.13037	0.000204166	0.014631	Down	gi|947047391|gb|KRG97020.1|//hypothetical protein GLYMA_19G246900 [Glycine max]
Glyma.02G160600.Wm82.a2.v1	60.809	5.02441	-3.59726	1.52e-09	6.8e-07	Down	gi|955303911|ref|XP_014632261.1|//PREDICTED: probable LRR receptor-like serine/threonine-protein kinase IRK isoform X2 [Glycine max];gi|947123438|gb|KRH71644.1|//hypothetical protein GLYMA_02G160600 [Glycine max]
Glyma.18G255000.Wm82.a2.v1	377.563	171.488	-1.13861	7.55e-07	0.000167411	Down	gi|356568616|ref|XP_003552506.1|//PREDICTED: inositol hexakisphosphate and diphosphoinositol-pentakisphosphate kinase 2-like isoform X2 [Glycine max];gi|947051588|gb|KRH01117.1|//hypothetical protein GLYMA_18G255000 [Glycine max];gi|947051587|gb|KRH01116.1|//hypothetical protein GLYMA_18G255000 [Glycine max]
Glyma.16G199000.Wm82.a2.v1	17.9373	3.41715	-2.3921	0.000276852	0.0183955	Down	gi|525507429|ref|NP_001267504.1|//uncharacterized protein LOC100819565 [Glycine max]
Glyma.11G064400.Wm82.a2.v1	116.555	11.6948	-3.31708	3.14e-09	1.31e-06	Down	gi|356540737|ref|XP_003538841.1|//PREDICTED: UDP-glycosyltransferase 72E1-like [Glycine max]
Glyma.03G066300.Wm82.a2.v1	92.4841	40.8281	-1.17964	0.000437754	0.0256768	Down	gi|571505742|ref|XP_006595602.1|//PREDICTED: uncharacterized protein LOC100808485 isoform X1 [Glycine max];gi|947117597|gb|KRH65846.1|//hypothetical protein GLYMA_03G066300 [Glycine max]
Glyma.18G208600.Wm82.a2.v1	51.6284	15.081	-1.77543	0.000385356	0.0233167	Down	gi|356566742|ref|XP_003551588.1|//PREDICTED: soyasapogenol B glucuronide galactosyltransferase-like [Glycine max]
Glyma.17G094600.Wm82.a2.v1	163.423	63.6064	-1.36136	0.000636284	0.0334579	Down	gi|734367859|gb|KHN18505.1|//hypothetical protein glysoja_006918 [Glycine soja]
Glyma.16G060900.Wm82.a2.v1	2506.98	229.617	-3.44865	6.96e-25	1.99e-21	Down	gi|196122010|gb|ACG69479.1|//germin-like protein 3 [Glycine max]
Glyma.11G109100.Wm82.a2.v1	597.828	223.599	-1.41881	0.000213542	0.0151024	Down	gi|356538664|ref|XP_003537821.1|//PREDICTED: uncharacterized protein LOC100810888 [Glycine max];gi|629106637|gb|KCW71783.1|//hypothetical protein EUGRSUZ_E00276 [Eucalyptus grandis]
Glyma.06G140000.Wm82.a2.v1	472.883	189.643	-1.3182	5.24e-07	0.000122541	Down	gi|356516202|ref|XP_003526785.1|//PREDICTED: cytochrome P450 714A1-like [Glycine max]
Glyma.11G210400.Wm82.a2.v1	105.65	9.27205	-3.51026	5.65e-10	2.8e-07	Down	gi|947082068|gb|KRH30857.1|//hypothetical protein GLYMA_11G210400 [Glycine max];gi|356546073|ref|XP_003541456.1|//PREDICTED: glycinol 4-dimethylallyltransferase-like [Glycine max];gi|356546075|ref|XP_003541457.1|//PREDICTED: glycinol 4-dimethylallyltransferase-like [Glycine max];gi|947082067|gb|KRH30856.1|//hypothetical protein GLYMA_11G210400 [Glycine max]
Glyma.04G173500.Wm82.a2.v1	160.797	51.5077	-1.64238	5.43e-07	0.000126275	Down	gi|947115096|gb|KRH63398.1|//hypothetical protein GLYMA_04G173500 [Glycine max]
Glyma.18G210500.Wm82.a2.v1	181.475	68.337	-1.40903	8.05e-05	0.0071991	Down	gi|356568186|ref|XP_003552294.1|//PREDICTED: alanine--glyoxylate aminotransferase 2 homolog 3, mitochondrial [Glycine max]
Glyma.15G109600.Wm82.a2.v1	29.6102	6.48748	-2.19037	0.00102941	0.048078	Down	gi|955371046|ref|XP_014623314.1|//PREDICTED: probable F-box protein At4g22030 [Glycine max]
Glyma.10G211200.Wm82.a2.v1	342.589	139.35	-1.29777	9.98e-05	0.0084639	Down	gi|356535645|ref|XP_003536355.1|//PREDICTED: caffeoylshikimate esterase-like [Glycine max]
Glyma.10G092600.Wm82.a2.v1	63.4979	12.3277	-2.36481	2.06e-07	5.5e-05	Down	gi|356537345|ref|XP_003537188.1|//PREDICTED: cytochrome P450 93A3-like [Glycine max]
Glyma.03G203000.Wm82.a2.v1	307.217	145.648	-1.07677	8.62e-05	0.00751994	Down	gi|356505443|ref|XP_003521500.1|//PREDICTED: nuclear transcription factor Y subunit A-10 [Glycine max]
Glyma.06G052600.Wm82.a2.v1	578.47	124.477	-2.21636	5.63e-11	3.51e-08	Down	gi|356514638|ref|XP_003526012.1|//PREDICTED: glutaredoxin-C6 [Glycine max]
Glyma.09G013000.Wm82.a2.v1	39.7212	13.7919	-1.52609	0.000388973	0.0235042	Down	gi|734420416|gb|KHN40803.1|//hypothetical protein glysoja_015170 [Glycine soja]
Glyma.17G230500.Wm82.a2.v1	25719.2	9335.19	-1.4621	1.63e-08	5.73e-06	Down	gi|356564075|ref|XP_003550282.1|//PREDICTED: metallothionein-like protein 1 [Glycine max]
Glyma.10G166600.Wm82.a2.v1	521.073	142.079	-1.8748	4.87e-16	5.91e-13	Down	gi|351725931|ref|NP_001238645.1|//phosphoenolpyruvate-carboxylase kinase [Glycine max]
Glyma.02G005800.Wm82.a2.v1	665.659	6.09152	-6.77184	1.42e-50	2.29e-46	Down	gi|359807624|ref|NP_001241164.1|//probable inorganic phosphate transporter 1-7-like [Glycine max]
Glyma.18G294400.Wm82.a2.v1	55.745	13.5133	-2.04446	0.000172999	0.013052	Down	gi|571550163|ref|XP_006603048.1|//PREDICTED: cysteine-rich receptor-like protein kinase 19 [Glycine max];gi|947052191|gb|KRH01720.1|//hypothetical protein GLYMA_18G294400 [Glycine max];gi|947052190|gb|KRH01719.1|//hypothetical protein GLYMA_18G294400 [Glycine max]
Glyma.08G350900.Wm82.a2.v1	47.2284	17.2602	-1.45221	0.000438005	0.0256768	Down	gi|571474471|ref|XP_003530860.2|//PREDICTED: uncharacterized protein LOC100776257 isoform X1 [Glycine max]
Glyma.04G078100.Wm82.a2.v1	69.7681	16.5128	-2.07898	4.44e-08	1.4e-05	Down	gi|356507854|ref|XP_003522678.1|//PREDICTED: uncharacterized protein LOC100795131 [Glycine max]
Glyma.20G215300.Wm82.a2.v1	87.9909	25.2402	-1.80163	1.72e-06	0.000337738	Down	gi|356576593|ref|XP_003556415.1|//PREDICTED: uncharacterized protein LOC100778681 [Glycine max]
Glyma.02G033600.Wm82.a2.v1	566.511	275.456	-1.04028	0.000281225	0.018565	Down	gi|947121326|gb|KRH69532.1|//hypothetical protein GLYMA_02G033600 [Glycine max];gi|734312166|gb|KHN00344.1|//Potassium transporter 6 [Glycine soja];gi|947121325|gb|KRH69531.1|//hypothetical protein GLYMA_02G033600 [Glycine max]
Glyma.04G250600.Wm82.a2.v1	900.52	257.55	-1.8059	2.83e-16	3.72e-13	Down	gi|358248826|ref|NP_001240202.1|//uncharacterized protein LOC100811114 [Glycine max]
Glyma.07G267100.Wm82.a2.v1	179.332	34.8963	-2.36149	6.83e-11	4.1e-08	Down	gi|571468000|ref|XP_003529672.2|//PREDICTED: cytochrome P450 71D8-like [Glycine max]
Glyma.20G033700.Wm82.a2.v1	53.9203	13.8622	-1.95967	5.73e-05	0.00562199	Down	gi|356577351|ref|XP_003556790.1|//PREDICTED: CASP-like protein 6 [Glycine max]
Glyma.16G175100.Wm82.a2.v1	32.1369	8.68979	-1.88683	0.000476012	0.0271262	Down	gi|955376912|ref|XP_014624669.1|//PREDICTED: receptor-like protein 12 [Glycine max]
Glyma.15G021400.Wm82.a2.v1	245.621	23.4714	-3.38746	6.95e-12	4.97e-09	Down	gi|947060713|gb|KRH09974.1|//hypothetical protein GLYMA_15G021400 [Glycine max]
Glyma.06G111700.Wm82.a2.v1	189.714	16.9137	-3.48756	1.82e-10	9.84e-08	Down	gi|734340084|gb|KHN09194.1|//Auxin-induced protein 5NG4 [Glycine soja];gi|947104835|gb|KRH53218.1|//hypothetical protein GLYMA_06G111700 [Glycine max]
Glyma.06G123200.Wm82.a2.v1	1021.72	15.0608	-6.08406	1.36e-39	1.32e-35	Down	gi|356515983|ref|XP_003526676.1|//PREDICTED: WAT1-related protein At1g70260-like [Glycine max]
Glyma.15G082200.Wm82.a2.v1	37.2752	7.88309	-2.24138	6.95e-05	0.00651803	Down	gi|356557734|ref|XP_003547166.1|//PREDICTED: macrodontain-1-like [Glycine max]
Glyma.13G004400.Wm82.a2.v1	1633.97	480.529	-1.76569	7.75e-11	4.53e-08	Down	gi|356547541|ref|XP_003542170.1|//PREDICTED: zinc transporter 8-like isoform X1 [Glycine max];gi|571497281|ref|XP_006593849.1|//PREDICTED: zinc transporter 1-like isoform X2 [Glycine max]
Glyma.03G223600.Wm82.a2.v1	219.728	65.7519	-1.74061	0.000106544	0.0089407	Down	gi|955313111|ref|XP_014629455.1|//PREDICTED: protein RADIALIS-like 3 [Glycine max]
Glyma.03G179900.Wm82.a2.v1	334.075	164.505	-1.02204	0.000277142	0.0183955	Down	gi|356505210|ref|XP_003521385.1|//PREDICTED: fasciclin-like arabinogalactan protein 11 [Glycine max]
Glyma.07G078600.Wm82.a2.v1	32.8525	3.83489	-3.09874	6.21e-08	1.84e-05	Down	gi|356522656|ref|XP_003529962.1|//PREDICTED: ethylene-responsive transcription factor ABR1-like [Glycine max]
Glyma.15G028600.Wm82.a2.v1	119.565	13.6638	-3.12937	1.58e-12	1.26e-09	Down	gi|356557062|ref|XP_003546837.1|//PREDICTED: protein SHORT-ROOT-like [Glycine max]
Glyma.16G060800.Wm82.a2.v1	4849.54	935.865	-2.37348	1.81e-08	6.29e-06	Down	gi|196122008|gb|ACG69478.1|//germin-like protein 2 [Glycine max]
Glyma.05G173300.Wm82.a2.v1	409.904	190.513	-1.1054	2.97e-05	0.00347599	Down	gi|356511059|ref|XP_003524249.1|//PREDICTED: endoglucanase B-like [Glycine max]
Glyma.03G183900.Wm82.a2.v1	176.903	60.6507	-1.54437	0.000475497	0.0271262	Down	gi|571446231|ref|XP_006577035.1|//PREDICTED: transcription factor RAX2 [Glycine max]
Glyma.11G195200.Wm82.a2.v1	8226.27	426.086	-4.27102	4.28e-31	2.08e-27	Down	gi|356541463|ref|XP_003539195.1|//PREDICTED: high affinity nitrate transporter 2.4 [Glycine max]
Glyma.04G104800.Wm82.a2.v1	174.138	64.7768	-1.42668	0.000494725	0.0277887	Down	gi|351723961|ref|NP_001237297.1|//uncharacterized protein LOC100527013 [Glycine max]
BGI_novel_G002741	691.581	270.622	-1.35362	0.000346976	0.0214616	Down	gi|734358100|gb|KHN14712.1|//hypothetical protein glysoja_038121 [Glycine soja]
Glyma.16G200800.Wm82.a2.v1	58.3847	13.9812	-2.0621	4.15e-05	0.00447688	Down	gi|351723423|ref|NP_001238302.1|//gibberellin 20-oxidase 2 [Glycine max];gi|947086684|gb|KRH35405.1|//hypothetical protein GLYMA_10G241100 [Glycine max]
Glyma.04G052100.Wm82.a2.v1	379.481	188.765	-1.00744	8.58e-05	0.00750978	Down	gi|356509826|ref|XP_003523646.1|//PREDICTED: cytochrome P450 711A1-like [Glycine max]
Glyma.11G094500.Wm82.a2.v1	125.56	55.0584	-1.18935	0.000823349	0.0406885	Down	gi|571487886|ref|XP_006590772.1|//PREDICTED: uncharacterized protein LOC100797793 isoform X2 [Glycine max];gi|571487884|ref|XP_006590771.1|//PREDICTED: uncharacterized protein LOC100797793 isoform X1 [Glycine max]
Glyma.09G080000.Wm82.a2.v1	386.292	177.994	-1.11787	0.000576705	0.0311684	Down	gi|356530501|ref|XP_003533819.1|//PREDICTED: probable WRKY transcription factor 47 [Glycine max]
Glyma.08G138600.Wm82.a2.v1	78.5065	29.4365	-1.41521	0.000180784	0.0134718	Down	gi|356525501|ref|XP_003531363.1|//PREDICTED: sulfate transporter 2.1-like [Glycine max]
Glyma.11G114200.Wm82.a2.v1	123.33	54.1673	-1.18703	0.000121448	0.0099418	Down	gi|955350199|ref|XP_014619476.1|//PREDICTED: receptor protein kinase CLAVATA1-like [Glycine max];gi|947080609|gb|KRH29398.1|//hypothetical protein GLYMA_11G114200 [Glycine max]
Glyma.08G328800.Wm82.a2.v1	210.747	96.3169	-1.12965	7.63e-05	0.00698246	Down	gi|356524360|ref|XP_003530797.1|//PREDICTED: disease resistance protein RPM1-like [Glycine max]
Glyma.11G252400.Wm82.a2.v1	18.3981	3.26503	-2.49438	0.000260553	0.0176316	Down	gi|955351862|ref|XP_014619767.1|//PREDICTED: vacuolar amino acid transporter 1-like isoform X2 [Glycine max]
Glyma.01G221900.Wm82.a2.v1	61.9166	15.1838	-2.02779	2.58e-06	0.000483559	Down	gi|351726540|ref|NP_001237130.1|//uncharacterized protein LOC100306586 [Glycine max]
Glyma.05G210300.Wm82.a2.v1	640.748	313.054	-1.03335	0.000423496	0.0250626	Down	gi|947111627|gb|KRH59953.1|//hypothetical protein GLYMA_05G210300 [Glycine max];gi|571457027|ref|XP_006580557.1|//PREDICTED: homeobox protein BEL1 homolog [Glycine max]
Glyma.16G127900.Wm82.a2.v1	412.966	171.262	-1.26982	0.000130606	0.0105411	Down	gi|947058662|gb|KRH08068.1|//hypothetical protein GLYMA_16G127900 [Glycine max];gi|947058663|gb|KRH08069.1|//hypothetical protein GLYMA_16G127900 [Glycine max]
Glyma.10G186500.Wm82.a2.v1	919.558	381.204	-1.27038	0.000182228	0.0134764	Down	gi|358249322|ref|NP_001240032.1|//probable inorganic phosphate transporter 1-7-like [Glycine max]
Glyma.U010000.Wm82.a2.v1	73.5663	21.1418	-1.79895	0.000113396	0.00940201	Down	gi|947039038|gb|KRG88873.1|//hypothetical protein GLYMA_U010000 [Glycine max]
Glyma.05G164700.Wm82.a2.v1	68.0743	10.0716	-2.75682	6.08e-07	0.000140052	Down	gi|947094373|gb|KRH42958.1|//hypothetical protein GLYMA_08G122200 [Glycine max]
Glyma.04G070500.Wm82.a2.v1	25.6267	3.63114	-2.81915	1.08e-05	0.00152794	Down	gi|356507766|ref|XP_003522635.1|//PREDICTED: probable inactive 2-oxoglutarate-dependent dioxygenase AOP2 [Glycine max]
Glyma.08G321100.Wm82.a2.v1	2142.13	979.935	-1.12828	4.49e-06	0.000744157	Down	gi|356527089|ref|XP_003532146.1|//PREDICTED: protein ASPARTIC PROTEASE IN GUARD CELL 2 [Glycine max]
Glyma.16G142500.Wm82.a2.v1	137.028	53.6123	-1.35383	7.93e-05	0.00715748	Down	gi|734427846|gb|KHN44510.1|//Putative calcium-binding protein CML41 [Glycine soja]
Glyma.10G006700.Wm82.a2.v1	1478.73	379.513	-1.96213	4.63e-06	0.000760214	Down	gi|356534410|ref|XP_003535748.1|//PREDICTED: probable inorganic phosphate transporter 1-3 [Glycine max]
Glyma.15G167800.Wm82.a2.v1	76.3579	4.96266	-3.94359	4.21e-16	5.25e-13	Down	gi|356556262|ref|XP_003546445.1|//PREDICTED: plant intracellular Ras-group-related LRR protein 6-like [Glycine max]
Glyma.06G111800.Wm82.a2.v1	207.037	51.4924	-2.00746	2.12e-06	0.00040616	Down	gi|356515878|ref|XP_003526624.1|//PREDICTED: WAT1-related protein At4g08290-like [Glycine max]
Glyma.13G207800.Wm82.a2.v1	1283.53	479.325	-1.42104	5.32e-05	0.00539035	Down	gi|947062129|gb|KRH11390.1|//hypothetical protein GLYMA_15G105100 [Glycine max]
BGI_novel_G001293	7.65591	1.32701	-2.5284	0.000251464	0.0171359	Down	gi|734312524|gb|KHN00702.1|//Sucrose transport protein SUC2 [Glycine soja]
Glyma.08G031400.Wm82.a2.v1	896.824	325.57	-1.46186	0.000360469	0.0221624	Down	gi|356523868|ref|XP_003530556.1|//PREDICTED: zinc finger CCCH domain-containing protein 20-like [Glycine max]
Glyma.19G185300.Wm82.a2.v1	214.61	59.4953	-1.85087	6.37e-05	0.0060767	Down	gi|947046406|gb|KRG96035.1|//hypothetical protein GLYMA_19G185300 [Glycine max];gi|356572480|ref|XP_003554396.1|//PREDICTED: ACT domain-containing protein ACR10-like [Glycine max]
Glyma.08G239900.Wm82.a2.v1	2550.92	827.146	-1.6248	3.86e-11	2.47e-08	Down	gi|571472877|ref|XP_006585750.1|//PREDICTED: patellin-3 isoform X2 [Glycine max]
Glyma.14G167800.Wm82.a2.v1	30.3614	7.29452	-2.05735	0.00100546	0.0473834	Down	gi|734323037|gb|KHN04690.1|//hypothetical protein glysoja_040012 [Glycine soja]
Glyma.04G090000.Wm82.a2.v1	847.476	154.653	-2.45414	6.81e-24	1.69e-20	Down	gi|356507979|ref|XP_003522740.1|//PREDICTED: uncharacterized protein At5g65660-like [Glycine max]
Glyma.02G044600.Wm82.a2.v1	73.2646	28.0825	-1.38344	6.57e-05	0.00623265	Down	gi|734312265|gb|KHN00443.1|//Receptor-like protein kinase THESEUS 1 [Glycine soja];gi|571438739|ref|XP_006574659.1|//PREDICTED: probable receptor-like protein kinase At1g30570 [Glycine max]
Glyma.15G099600.Wm82.a2.v1	42.2131	11.3622	-1.89345	0.000501085	0.0280456	Down	gi|947062030|gb|KRH11291.1|//hypothetical protein GLYMA_15G099600 [Glycine max];gi|947072092|gb|KRH20983.1|//hypothetical protein GLYMA_13G213200 [Glycine max]
Glyma.09G202600.Wm82.a2.v1	496.897	197.805	-1.32887	4.66e-05	0.00492133	Down	gi|356531387|ref|XP_003534259.1|//PREDICTED: glycine-rich domain-containing protein 1-like [Glycine max]
Glyma.18G197600.Wm82.a2.v1	136.436	57.3597	-1.25011	5.31e-05	0.00539035	Down	gi|356568054|ref|XP_003552228.1|//PREDICTED: sulfoquinovosyl transferase SQD2-like isoform X2 [Glycine max];gi|947050639|gb|KRH00168.1|//hypothetical protein GLYMA_18G197600 [Glycine max]
Glyma.05G013700.Wm82.a2.v1	226.138	34.1146	-2.72874	6e-11	3.69e-08	Down	gi|351725423|ref|NP_001236324.1|//uncharacterized protein LOC100527712 [Glycine max]
Glyma.20G133000.Wm82.a2.v1	609.454	289.063	-1.07613	5.61e-05	0.00556235	Down	gi|356574309|ref|XP_003555291.1|//PREDICTED: LOB domain-containing protein 38-like [Glycine max]
Glyma.02G237300.Wm82.a2.v1	1607.46	316.61	-2.344	1.25e-15	1.44e-12	Down	gi|734420803|gb|KHN40999.1|//Putative LRR receptor-like serine/threonine-protein kinase [Glycine soja]
Glyma.10G112000.Wm82.a2.v1	987.626	255.96	-1.94805	7.17e-11	4.25e-08	Down	gi|351724867|ref|NP_001238096.1|//uncharacterized protein LOC100305622 [Glycine max]
Glyma.14G062300.Wm82.a2.v1	112.441	27.08	-2.05386	3.61e-09	1.46e-06	Down	gi|356551522|ref|XP_003544123.1|//PREDICTED: laccase-4-like [Glycine max]
Glyma.03G189800.Wm82.a2.v1	496.428	220.114	-1.17333	6.61e-05	0.00625843	Down	gi|947119571|gb|KRH67820.1|//hypothetical protein GLYMA_03G189800 [Glycine max]
Glyma.08G146900.Wm82.a2.v1	13.2331	1.8487	-2.83956	2.16e-05	0.00269484	Down	gi|571471485|ref|XP_003532857.2|//PREDICTED: nodulation-signaling pathway 2 protein-like [Glycine max]
Glyma.04G009600.Wm82.a2.v1	107.258	51.1878	-1.06721	0.000815745	0.0404435	Down	gi|571448637|ref|XP_006577910.1|//PREDICTED: BEL1-like homeodomain protein 6 [Glycine max]
Glyma.07G222700.Wm82.a2.v1	188.376	63.6864	-1.56456	2.98e-05	0.00348298	Down	gi|359806882|ref|NP_001241574.1|//probable inorganic phosphate transporter 1-9-like [Glycine max]
Glyma.09G120000.Wm82.a2.v1	194.348	65.0515	-1.57899	0.000235755	0.0163404	Down	gi|351727849|ref|NP_001236151.1|//uncharacterized protein LOC100527442 [Glycine max]
Glyma.02G154000.Wm82.a2.v1	164.331	70.0954	-1.22921	6.81e-05	0.00640142	Down	gi|356500286|ref|XP_003518964.1|//PREDICTED: nuclear transcription factor Y subunit B-5 [Glycine max]
Glyma.06G107300.Wm82.a2.v1	79.3171	27.0306	-1.55304	0.000152499	0.0118174	Down	gi|571459932|ref|XP_003527919.2|//PREDICTED: transcription factor TGA3-like isoform X1 [Glycine max]
Glyma.04G088700.Wm82.a2.v1	696.166	298.29	-1.22272	9.86e-05	0.0083937	Down	gi|356510067|ref|XP_003523762.1|//PREDICTED: receptor-like protein kinase HSL1 [Glycine max]
Glyma.20G196900.Wm82.a2.v1	542.045	250.952	-1.111	0.000292115	0.0191023	Down	gi|955390951|ref|XP_014627751.1|//PREDICTED: superoxide dismutase [Fe], chloroplastic isoform X1 [Glycine max];gi|351721352|ref|NP_001238486.1|//superoxide dismutase [Fe], chloroplastic precursor [Glycine max]
Glyma.12G217400.Wm82.a2.v1	22704.8	11330.9	-1.00274	0.000611363	0.0323645	Down	gi|947078308|gb|KRH27148.1|//hypothetical protein GLYMA_12G217400 [Glycine max];gi|255642543|gb|ACU21535.1|//unknown [Glycine max]
Glyma.13G344200.Wm82.a2.v1	1098.3	536.388	-1.03392	7.66e-05	0.00699364	Down	gi|947074318|gb|KRH23209.1|//hypothetical protein GLYMA_13G344200 [Glycine max]
Glyma.11G096500.Wm82.a2.v1	375.98	156.931	-1.26052	4.34e-05	0.00463039	Down	gi|356538516|ref|XP_003537749.1|//PREDICTED: scarecrow-like protein 23 [Glycine max]
Glyma.19G091800.Wm82.a2.v1	1175.31	361.234	-1.70203	1.54e-05	0.00202169	Down	gi|356571531|ref|XP_003553930.1|//PREDICTED: peroxidase 55 [Glycine max]
Glyma.10G059200.Wm82.a2.v1	151.239	55.1493	-1.45541	5.61e-05	0.00556235	Down	gi|356533269|ref|XP_003535188.1|//PREDICTED: alpha carbonic anhydrase 7-like [Glycine max]
Glyma.18G019000.Wm82.a2.v1	123.531	26.6578	-2.21225	6.41e-08	1.89e-05	Down	gi|356569257|ref|XP_003552820.1|//PREDICTED: sulfate transporter 2.1-like [Glycine max]
Glyma.12G078900.Wm82.a2.v1	40.9247	1.92022	-4.41363	3.52e-12	2.59e-09	Down	gi|947076238|gb|KRH25078.1|//hypothetical protein GLYMA_12G078900 [Glycine max]
Glyma.11G062300.Wm82.a2.v1	976.295	454.248	-1.10384	0.000303984	0.0196144	Down	gi|356540714|ref|XP_003538830.1|//PREDICTED: BEL1-like homeodomain protein 4 [Glycine max]
Glyma.06G193500.Wm82.a2.v1	806.19	231.26	-1.8016	2.99e-06	0.000540053	Down	gi|351727779|ref|NP_001238708.1|//glutathione S-transferase GST 12 [Glycine max]
Glyma.08G200200.Wm82.a2.v1	197.002	83.7033	-1.23486	0.00103017	0.048078	Down	gi|734325740|gb|KHN05326.1|//Stem 28 kDa glycoprotein [Glycine soja]
BGI_novel_G000393	47.5198	2.75282	-4.10954	8.84e-12	6.05e-09	Down	gi|734396443|gb|KHN29739.1|//hypothetical protein glysoja_016361 [Glycine soja]
Glyma.16G081900.Wm82.a2.v1	70.4422	30.0998	-1.22669	0.000746716	0.0379042	Down	gi|571526694|ref|XP_003548612.2|//PREDICTED: uncharacterized protein LOC100788731 isoform X1 [Glycine max]
Glyma.10G137300.Wm82.a2.v1	92.334	17.1385	-2.42962	0.000454882	0.0262798	Down	gi|947084917|gb|KRH33638.1|//hypothetical protein GLYMA_10G137300 [Glycine max]
Glyma.06G131500.Wm82.a2.v1	102.022	43.4545	-1.2313	0.000207162	0.0147587	Down	gi|351724215|ref|NP_001236794.1|//Dof21b [Glycine max]
Glyma.01G074500.Wm82.a2.v1	147.276	54.3779	-1.43743	7.2e-07	0.000161908	Down	gi|571571891|ref|XP_006606963.1|//PREDICTED: uncharacterized protein LOC100780830 isoform X3 [Glycine max];gi|571571886|ref|XP_006606961.1|//PREDICTED: uncharacterized protein LOC100780830 isoform X1 [Glycine max]
Glyma.08G321500.Wm82.a2.v1	234.765	35.2569	-2.73524	8.67e-08	2.49e-05	Down	gi|955337968|ref|XP_003530761.3|//PREDICTED: protein ASPARTIC PROTEASE IN GUARD CELL 2-like [Glycine max]
Glyma.17G230700.Wm82.a2.v1	3053.79	781.696	-1.96592	3.46e-07	8.63e-05	Down	gi|947056052|gb|KRH05505.1|//hypothetical protein GLYMA_17G230700 [Glycine max];gi|356564077|ref|XP_003550283.1|//PREDICTED: vacuolar-processing enzyme [Glycine max]
Glyma.13G324900.Wm82.a2.v1	278.815	137.411	-1.02081	0.00018223	0.0134764	Down	gi|356550202|ref|XP_003543477.1|//PREDICTED: uncharacterized membrane protein At1g06890-like [Glycine max]
Glyma.13G106500.Wm82.a2.v1	149.624	41.1106	-1.86376	0.000501607	0.0280456	Down	gi|947070327|gb|KRH19218.1|//hypothetical protein GLYMA_13G106500 [Glycine max]
Glyma.08G060300.Wm82.a2.v1	13485.5	5210.83	-1.37183	8.65e-05	0.00753382	Down	gi|955334443|ref|XP_014634203.1|//PREDICTED: uncharacterized protein LOC100803004 [Glycine max]
Glyma.13G249400.Wm82.a2.v1	248.956	96.0679	-1.37376	7.12e-05	0.00664376	Down	gi|356546700|ref|XP_003541761.1|//PREDICTED: U-box domain-containing protein 8-like [Glycine max]
Glyma.02G047000.Wm82.a2.v1	1549.86	742.153	-1.06235	5.48e-05	0.00545765	Down	gi|734312288|gb|KHN00466.1|//Senescence-associated protein DIN1 [Glycine soja]
Glyma.19G254600.Wm82.a2.v1	141.086	56.0743	-1.33116	0.000873381	0.0425626	Down	gi|356573217|ref|XP_003554760.1|//PREDICTED: anthocyanidin reductase-like [Glycine max]
Glyma.08G326900.Wm82.a2.v1	37.1562	9.86839	-1.91272	0.000138839	0.0110606	Down	gi|955338059|ref|XP_014634921.1|//PREDICTED: cytochrome P450 71D9-like [Glycine max]
Glyma.20G211100.Wm82.a2.v1	638.972	269.825	-1.24373	3.25e-06	0.000572029	Down	gi|356576547|ref|XP_003556392.1|//PREDICTED: uncharacterized protein LOC100812376 [Glycine max]
Glyma.20G222600.Wm82.a2.v1	700.835	310.021	-1.17671	1.28e-05	0.00174286	Down	gi|351727763|ref|NP_001236660.1|//phosphoenolpyruvate carboxylase kinase [Glycine max]
Glyma.19G257000.Wm82.a2.v1	93.4589	35.9277	-1.37924	0.000195652	0.0141883	Down	gi|351734406|ref|NP_001235964.1|//uncharacterized protein LOC100305478 [Glycine max]
Glyma.13G277500.Wm82.a2.v1	143.654	59.0052	-1.28368	0.000581418	0.0312765	Down	gi|947073208|gb|KRH22099.1|//hypothetical protein GLYMA_13G277500 [Glycine max]
Glyma.10G261100.Wm82.a2.v1	43.1727	15.116	-1.51404	0.000349843	0.0215709	Down	gi|571484708|ref|XP_006589632.1|//PREDICTED: transcription factor bHLH113-like [Glycine max];gi|734330560|gb|KHN06774.1|//Transcription factor bHLH113 [Glycine soja];gi|947087004|gb|KRH35725.1|//hypothetical protein GLYMA_10G2611001 [Glycine max]
Glyma.02G160500.Wm82.a2.v1	3027.69	1495.92	-1.01718	7.9e-05	0.00715748	Down	gi|947123434|gb|KRH71640.1|//hypothetical protein GLYMA_02G160500 [Glycine max];gi|947123435|gb|KRH71641.1|//hypothetical protein GLYMA_02G160500 [Glycine max];gi|947123437|gb|KRH71643.1|//hypothetical protein GLYMA_02G160500 [Glycine max]
Glyma.02G290000.Wm82.a2.v1	315.945	138.064	-1.19434	5.19e-06	0.000829557	Down	gi|734416410|gb|KHN38289.1|//Taxadiene 5-alpha hydroxylase [Glycine soja]
Glyma.13G305500.Wm82.a2.v1	503.416	115.786	-2.12029	4.92e-13	4.27e-10	Down	gi|356549994|ref|XP_003543375.1|//PREDICTED: transcription factor bHLH115-like [Glycine max]
Glyma.06G169400.Wm82.a2.v1	98.6024	34.9038	-1.49824	4.33e-05	0.00463039	Down	gi|356516543|ref|XP_003526953.1|//PREDICTED: protein NUCLEAR FUSION DEFECTIVE 4 [Glycine max]
Glyma.07G148500.Wm82.a2.v1	95.4468	36.5194	-1.38603	0.000130415	0.0105411	Down	gi|571466375|ref|XP_006583644.1|//PREDICTED: putative serine/threonine-protein kinase isoform X1 [Glycine max];gi|571466377|ref|XP_006583645.1|//PREDICTED: putative serine/threonine-protein kinase isoform X2 [Glycine max]
Glyma.10G173400.Wm82.a2.v1	270.583	64.1124	-2.07739	8.11e-06	0.00120451	Down	gi|955344115|ref|XP_014618315.1|//PREDICTED: aluminum-activated malate transporter 10-like [Glycine max]
Glyma.15G266400.Wm82.a2.v1	251.57	69.9806	-1.84593	8.88e-06	0.00130312	Down	gi|955366581|ref|XP_006598232.2|//PREDICTED: probable LRR receptor-like serine/threonine-protein kinase At1g51880 [Glycine max]
Glyma.08G138300.Wm82.a2.v1	15.0894	2.96517	-2.34735	0.000261973	0.0177031	Down	gi|356525499|ref|XP_003531362.1|//PREDICTED: probable glucan 1,3-beta-glucosidase A [Glycine max]
Glyma.07G241000.Wm82.a2.v1	299.663	114.021	-1.39404	0.00010843	0.00905566	Down	gi|351734504|ref|NP_001238115.1|//uncharacterized protein LOC100306135 [Glycine max]
Glyma.03G264300.Wm82.a2.v1	165.147	47.8309	-1.78774	4.88e-05	0.00508883	Down	gi|356506132|ref|XP_003521841.1|//PREDICTED: linoleate 13S-lipoxygenase 3-1, chloroplastic-like [Glycine max]
Glyma.13G323800.Wm82.a2.v1	5449.11	476.642	-3.51504	3e-23	6.34e-20	Down	gi|351721519|ref|NP_001236444.1|//NRT2 protein [Glycine max]
Glyma.14G206200.Wm82.a2.v1	286.17	88.1074	-1.69954	2.67e-05	0.00323103	Down	gi|947068072|gb|KRH17215.1|//hypothetical protein GLYMA_14G206200 [Glycine max];gi|358248392|ref|NP_001240130.1|//probable LRR receptor-like serine/threonine-protein kinase At1g06840-like [Glycine max];gi|955361785|ref|XP_014621962.1|//PREDICTED: probable LRR receptor-like serine/threonine-protein kinase At1g06840-like isoform X1 [Glycine max]
Glyma.06G112200.Wm82.a2.v1	1356.67	494.403	-1.45631	3.76e-11	2.43e-08	Down	gi|571460006|ref|XP_006581581.1|//PREDICTED: WAT1-related protein At4g08300 [Glycine max]
Glyma.11G218600.Wm82.a2.v1	72.8638	19.4973	-1.90192	0.000183875	0.0135652	Down	gi|356537918|ref|XP_003537453.1|//PREDICTED: uncharacterized protein At1g66480-like [Glycine max]
Glyma.13G294400.Wm82.a2.v1	274.552	111.147	-1.30461	0.000476231	0.0271262	Down	gi|571501674|ref|XP_006594833.1|//PREDICTED: TBC1 domain family member 5 homolog A-like [Glycine max]
Glyma.11G194900.Wm82.a2.v1	208.139	57.6921	-1.8511	3.15e-06	0.000559737	Down	gi|356539330|ref|XP_003538151.1|//PREDICTED: cell division cycle protein 48 homolog [Glycine max]
Glyma.02G097900.Wm82.a2.v1	27.2386	7.55748	-1.84968	0.000961029	0.0456786	Down	gi|571439490|ref|XP_006574877.1|//PREDICTED: transcription factor HBP-1b(c38)-like isoform X1 [Glycine max];gi|571439492|ref|XP_006574878.1|//PREDICTED: transcription factor TGA2-like isoform X2 [Glycine max]
Glyma.18G020300.Wm82.a2.v1	1346.45	522.189	-1.36651	1.67e-12	1.31e-09	Down	gi|734400266|gb|KHN31340.1|//hypothetical protein glysoja_022994 [Glycine soja]
Glyma.03G223900.Wm82.a2.v1	43.0387	17.0644	-1.33464	0.00100896	0.0475025	Down	gi|356503966|ref|XP_003520770.1|//PREDICTED: two-pore potassium channel 5-like isoform X1 [Glycine max]
Glyma.08G321200.Wm82.a2.v1	370.634	63.7349	-2.53984	2.97e-07	7.51e-05	Down	gi|955337968|ref|XP_003530761.3|//PREDICTED: protein ASPARTIC PROTEASE IN GUARD CELL 2-like [Glycine max]
Glyma.07G223200.Wm82.a2.v1	10.03	1.80397	-2.47508	0.000278969	0.0184915	Down	gi|566006187|ref|NP_001274385.1|//probable zinc transporter 10-like precursor [Glycine max]
Glyma.03G194700.Wm82.a2.v1	46.7282	11.1024	-2.07343	5.09e-05	0.0052623	Down	gi|947119656|gb|KRH67905.1|//hypothetical protein GLYMA_03G194700 [Glycine max]
BGI_novel_G001647	30.4323	7.36432	-2.04698	0.000438102	0.0256768	Down	gi|734372360|gb|KHN19822.1|//Serine/threonine-protein phosphatase 7 long form like [Glycine soja]
Glyma.02G036400.Wm82.a2.v1	116.237	55.441	-1.06804	0.000915383	0.0441058	Down	gi|356502245|ref|XP_003519930.1|//PREDICTED: F-box/kelch-repeat protein At1g23390-like [Glycine max]
Glyma.12G197300.Wm82.a2.v1	48.9543	15.9133	-1.62121	0.000187598	0.0137235	Down	gi|571494354|ref|XP_003539510.2|//PREDICTED: scarecrow-like protein 32 [Glycine max]
Glyma.18G000600.Wm82.a2.v1	12.3442	2.46259	-2.32559	0.000385041	0.0233167	Down	gi|947047795|gb|KRG97323.1|//hypothetical protein GLYMA_18G000600 [Glycine max]
Glyma.14G206100.Wm82.a2.v1	550.236	246.248	-1.15994	0.000434505	0.0255895	Down	gi|571511821|ref|XP_003544940.2|//PREDICTED: root phototropism protein 2 [Glycine max]
Glyma.07G240900.Wm82.a2.v1	23.1252	5.54087	-2.06128	0.000205379	0.0146922	Down	gi|734318099|gb|KHN02902.1|//hypothetical protein glysoja_009768 [Glycine soja]
Glyma.16G060700.Wm82.a2.v1	6120.72	508.91	-3.58822	6.95e-15	7.38e-12	Down	gi|356558751|ref|XP_003547666.1|//PREDICTED: germin-like protein subfamily 1 member 7 [Glycine max]
Glyma.11G250200.Wm82.a2.v1	942.753	60.7206	-3.95662	5.32e-20	9.86e-17	Down	gi|356540146|ref|XP_003538551.1|//PREDICTED: cytochrome P450 78A5-like [Glycine max]
Glyma.06G286800.Wm82.a2.v1	6.89543	1.3742	-2.32705	0.000783326	0.0391156	Down	gi|356515124|ref|XP_003526251.1|//PREDICTED: MLO-like protein 12 isoform X1 [Glycine max];gi|955326110|ref|XP_014632284.1|//PREDICTED: MLO-like protein 12 isoform X2 [Glycine max]
Glyma.12G176200.Wm82.a2.v1	124.865	21.8601	-2.514	1.19e-05	0.00165048	Down	gi|734330858|gb|KHN06863.1|//hypothetical protein glysoja_037607 [Glycine soja]
Glyma.15G202700.Wm82.a2.v1	30.6444	7.1009	-2.10955	0.000344155	0.0213823	Down	gi|955371181|ref|XP_014623335.1|//PREDICTED: probable LRR receptor-like serine/threonine-protein kinase At3g47570 [Glycine max]
Glyma.06G103900.Wm82.a2.v1	140.658	2.20448	-5.99561	3.1e-25	9.4e-22	Down	gi|356515798|ref|XP_003526585.1|//PREDICTED: sugar transport protein 5-like [Glycine max]
Glyma.08G173400.Wm82.a2.v1	697.855	324.386	-1.10521	0.000199453	0.0143781	Down	gi|351722075|ref|NP_001238255.1|//NAC domain protein [Glycine max]
Glyma.11G053200.Wm82.a2.v1	125.165	52.7815	-1.24572	0.000807578	0.0401204	Down	gi|359807077|ref|NP_001241343.1|//uncharacterized protein LOC100817866 [Glycine max]
Glyma.03G222000.Wm82.a2.v1	218.528	92.5032	-1.24024	7.19e-05	0.00667575	Down	gi|356505653|ref|XP_003521604.1|//PREDICTED: galactinol synthase 1 [Glycine max]
Glyma.09G214600.Wm82.a2.v1	19.9213	3.85188	-2.37068	0.000273184	0.0182074	Down	gi|571478699|ref|XP_006587641.1|//PREDICTED: RING-H2 finger protein ATL72-like [Glycine max]
Glyma.15G098400.Wm82.a2.v1	109.912	45.1688	-1.28295	0.000171678	0.013013	Down	gi|947062013|gb|KRH11274.1|//hypothetical protein GLYMA_15G098400 [Glycine max];gi|359806487|ref|NP_001240997.1|//uncharacterized protein LOC100816526 [Glycine max]
Glyma.11G132800.Wm82.a2.v1	658.221	27.8608	-4.56226	1.33e-19	2.15e-16	Down	gi|734378215|gb|KHN21900.1|//Foot protein 1 variant 2 [Glycine soja]
Glyma.18G266900.Wm82.a2.v1	243.785	37.3162	-2.70773	8.41e-11	4.86e-08	Down	gi|356568740|ref|XP_003552568.1|//PREDICTED: putative endo-1,3(4)-beta-glucanase 2 [Glycine max];gi|734354115|gb|KHN13553.1|//Putative endo-1,3(4)-beta-glucanase 2 [Glycine soja]
Glyma.12G044400.Wm82.a2.v1	361.981	168.37	-1.10428	5.08e-05	0.0052623	Down	gi|947075649|gb|KRH24489.1|//hypothetical protein GLYMA_12G044400 [Glycine max]
Glyma.12G114200.Wm82.a2.v1	45.1906	11.4753	-1.97749	0.000239749	0.016523	Down	gi|571493070|ref|XP_006592438.1|//PREDICTED: uncharacterized protein LOC100815222 [Glycine max]
Glyma.16G174700.Wm82.a2.v1	52.0487	8.09874	-2.68409	2.12e-06	0.00040616	Down	gi|947059388|gb|KRH08794.1|//hypothetical protein GLYMA_16G174700 [Glycine max]
Glyma.20G216800.Wm82.a2.v1	343.135	35.0948	-3.28944	1.32e-15	1.49e-12	Down	gi|356576610|ref|XP_003556423.1|//PREDICTED: aluminum-activated malate transporter 10 [Glycine max]
Glyma.06G124000.Wm82.a2.v1	513.5	183.5	-1.48459	4.71e-06	0.000770749	Down	gi|356515993|ref|XP_003526681.1|//PREDICTED: glycolipid transfer protein 3-like [Glycine max];gi|947105032|gb|KRH53415.1|//hypothetical protein GLYMA_06G124000 [Glycine max]
Glyma.19G189300.Wm82.a2.v1	207.255	80.1908	-1.3699	3.68e-06	0.000634722	Down	gi|947046473|gb|KRG96102.1|//hypothetical protein GLYMA_19G189300 [Glycine max];gi|356570806|ref|XP_003553575.1|//PREDICTED: probable glycosyltransferase At5g03795 isoform X2 [Glycine max]
Glyma.02G215300.Wm82.a2.v1	323.032	136.607	-1.24164	8.62e-05	0.00751994	Down	gi|356551777|ref|XP_003544250.1|//PREDICTED: serine/threonine-protein kinase CTR1-like isoform X1 [Glycine max];gi|947124266|gb|KRH72472.1|//hypothetical protein GLYMA_02G215300 [Glycine max]
Glyma.13G205000.Wm82.a2.v1	430.968	170.787	-1.33538	7.62e-06	0.0011429	Down	gi|571499173|ref|XP_006594426.1|//PREDICTED: uncharacterized protein LOC100798894 [Glycine max]
Glyma.03G223700.Wm82.a2.v1	65.5476	15.0471	-2.12306	3.5e-05	0.00392682	Down	gi|947120081|gb|KRH68330.1|//hypothetical protein GLYMA_03G223700 [Glycine max]
Glyma.03G172100.Wm82.a2.v1	687.778	265.525	-1.3731	3.91e-06	0.000659469	Down	gi|356505118|ref|XP_003521339.1|//PREDICTED: UNC93-like protein 3 [Glycine max]
Glyma.01G001500.Wm82.a2.v1	463.689	163.376	-1.50497	5.96e-05	0.00577143	Down	gi|356497534|ref|XP_003517615.1|//PREDICTED: cycloartenol synthase-like isoform X1 [Glycine max];gi|955301440|ref|XP_014618972.1|//PREDICTED: cycloartenol synthase-like isoform X2 [Glycine max]
Glyma.20G138100.Wm82.a2.v1	41.7198	8.73688	-2.25554	7.65e-06	0.00114394	Down	gi|356575759|ref|XP_003556004.1|//PREDICTED: putative receptor-like protein kinase At4g00960 [Glycine max]
Glyma.04G245900.Wm82.a2.v1	186.757	87.3234	-1.09672	5.16e-05	0.00531721	Down	gi|947116313|gb|KRH64615.1|//hypothetical protein GLYMA_04G245900 [Glycine max]
Glyma.01G019800.Wm82.a2.v1	1741.11	867.372	-1.00528	8.19e-05	0.00723506	Down	gi|356496614|ref|XP_003517161.1|//PREDICTED: glycine-rich domain-containing protein 1-like isoform X1 [Glycine max]
Glyma.08G292600.Wm82.a2.v1	184.612	82.4331	-1.1632	0.000432738	0.0255473	Down	gi|356524087|ref|XP_003530664.1|//PREDICTED: formin-like protein 8 [Glycine max]
Glyma.13G336600.Wm82.a2.v1	603.605	237.644	-1.3448	2.99e-06	0.000540053	Down	gi|356550283|ref|XP_003543517.1|//PREDICTED: expansin-A4 [Glycine max]
Glyma.13G290700.Wm82.a2.v1	45.5185	13.8403	-1.71758	0.000175427	0.0131943	Down	gi|947073394|gb|KRH22285.1|//hypothetical protein GLYMA_13G290700 [Glycine max]
Glyma.19G002300.Wm82.a2.v1	480.638	195.351	-1.29888	9.86e-05	0.0083937	Down	gi|734371828|gb|KHN19692.1|//Putative non-specific lipid-transfer protein AKCS9 [Glycine soja]
Glyma.09G229400.Wm82.a2.v1	25.7797	4.55688	-2.50012	5.22e-05	0.00533911	Down	gi|955352276|ref|XP_014619873.1|//PREDICTED: SNF2 domain-containing protein CLASSY 4-like [Glycine max];gi|947091274|gb|KRH39939.1|//hypothetical protein GLYMA_09G229400 [Glycine max]
Glyma.15G021900.Wm82.a2.v1	268.964	26.0257	-3.3694	1.52e-18	2.23e-15	Down	gi|955372965|ref|XP_014623718.1|//PREDICTED: putative leucine-rich repeat receptor-like protein kinase At2g19210 [Glycine max]
Glyma.13G272100.Wm82.a2.v1	87.8657	24.917	-1.81817	7.83e-05	0.00712161	Down	gi|571501038|ref|XP_006594741.1|//PREDICTED: uncharacterized protein LOC100798009 isoform X1 [Glycine max];gi|571501041|ref|XP_006594742.1|//PREDICTED: uncharacterized protein LOC100798009 isoform X2 [Glycine max];gi|947073117|gb|KRH22008.1|//hypothetical protein GLYMA_13G272100 [Glycine max]
Glyma.19G128000.Wm82.a2.v1	143.687	43.831	-1.71291	7.23e-06	0.00108682	Down	gi|947045441|gb|KRG95070.1|//hypothetical protein GLYMA_19G128000 [Glycine max]
Glyma.06G004800.Wm82.a2.v1	970.262	434.518	-1.15896	0.000378506	0.0229594	Down	gi|356516666|ref|XP_003527014.1|//PREDICTED: uncharacterized protein LOC100805096 [Glycine max]
Glyma.06G050900.Wm82.a2.v1	2231.57	211.67	-3.39816	2.14e-31	1.16e-27	Down	gi|356514577|ref|XP_003525982.1|//PREDICTED: probable protein phosphatase 2C 72 [Glycine max]
Glyma.15G243400.Wm82.a2.v1	20.371	3.0915	-2.72014	5.45e-05	0.00544111	Down	gi|356556880|ref|XP_003546748.1|//PREDICTED: 11-oxo-beta-amyrin 30-oxidase [Glycine max]
Glyma.01G227500.Wm82.a2.v1	144.743	60.4115	-1.2606	5.39e-05	0.00541217	Down	gi|947129826|gb|KRH77680.1|//hypothetical protein GLYMA_01G227500 [Glycine max];gi|571436619|ref|XP_006573818.1|//PREDICTED: uncharacterized protein LOC100791208 isoform X2 [Glycine max];gi|571436617|ref|XP_006573817.1|//PREDICTED: uncharacterized protein LOC100791208 isoform X1 [Glycine max]
Glyma.12G172300.Wm82.a2.v1	199.227	50.0887	-1.99186	1.83e-05	0.0023459	Down	gi|356543454|ref|XP_003540175.1|//PREDICTED: uncharacterized protein LOC100817341 [Glycine max]
BGI_novel_G000871	34.826	10.2752	-1.761	0.000622986	0.0328297	Down	gi|734414964|gb|KHN37473.1|//Serine/threonine-protein phosphatase 7 long form like [Glycine soja]
Glyma.15G274600.Wm82.a2.v1	1106.25	458.658	-1.27019	1.73e-05	0.00223872	Down	gi|734419113|gb|KHN39937.1|//MATE efflux family protein FRD3 [Glycine soja];gi|922334116|ref|XP_013445048.1|//MATE efflux family protein [Medicago truncatula]
Glyma.03G184800.Wm82.a2.v1	112.678	39.7604	-1.50281	0.00104462	0.0485018	Down	gi|955312639|ref|XP_014629370.1|//PREDICTED: ACT domain-containing protein ACR10-like [Glycine max]
Glyma.08G192900.Wm82.a2.v1	205.03	86.0575	-1.25246	0.000120123	0.00987552	Down	gi|955336332|ref|XP_006586404.2|//PREDICTED: disease resistance protein LAZ5-like [Glycine max]
Glyma.09G205300.Wm82.a2.v1	2710.11	1162.41	-1.22123	0.000919703	0.0441994	Down	gi|955342059|ref|XP_003534276.3|//PREDICTED: uncharacterized protein LOC100791221 [Glycine max];gi|947090886|gb|KRH39551.1|//hypothetical protein GLYMA_09G205300 [Glycine max]
Glyma.07G072600.Wm82.a2.v1	61.7337	17.6919	-1.80297	0.000268329	0.0179728	Down	gi|571465273|ref|XP_006583309.1|//PREDICTED: O-glucosyltransferase rumi homolog isoform X2 [Glycine max];gi|356522630|ref|XP_003529949.1|//PREDICTED: O-glucosyltransferase rumi homolog isoform X1 [Glycine max]
Glyma.13G065400.Wm82.a2.v1	91.9387	22.5905	-2.02496	1.32e-07	3.66e-05	Down	gi|955356383|ref|XP_014620779.1|//PREDICTED: plasma membrane ATPase 2 [Glycine max]
Glyma.18G104100.Wm82.a2.v1	198.332	69.9773	-1.50296	2.51e-05	0.00305979	Down	gi|734366665|gb|KHN18128.1|//Hydroxycinnamoyl-Coenzyme A shikimate/quinate hydroxycinnamoyltransferase [Glycine soja]
Glyma.02G109700.Wm82.a2.v1	47.5455	16.3189	-1.54276	0.000718009	0.0366834	Down	gi|571437817|ref|XP_006574338.1|//PREDICTED: uncharacterized protein LOC100306243 isoform X1 [Glycine max]
Glyma.10G020100.Wm82.a2.v1	107.174	49.8224	-1.10509	0.000995192	0.0470364	Down	gi|356536735|ref|XP_003536891.1|//PREDICTED: nuclear transcription factor Y subunit B-5-like [Glycine max]
Glyma.03G158000.Wm82.a2.v1	37.0769	9.72258	-1.93111	0.00023738	0.0164063	Down	gi|955314048|ref|XP_014629739.1|//PREDICTED: beta-carotene isomerase D27, chloroplastic-like [Glycine max];gi|947119030|gb|KRH67279.1|//hypothetical protein GLYMA_03G158000 [Glycine max]
Glyma.19G034000.Wm82.a2.v1	65.2284	16.4073	-1.99116	3.39e-05	0.00383075	Down	gi|356573567|ref|XP_003554929.1|//PREDICTED: hyoscyamine 6-dioxygenase-like [Glycine max]
Glyma.06G025200.Wm82.a2.v1	147.513	35.1157	-2.07065	2.87e-09	1.22e-06	Down	gi|356518038|ref|XP_003527691.1|//PREDICTED: cytokinin riboside 5'-monophosphate phosphoribohydrolase LOG1 [Glycine max]
Glyma.11G036900.Wm82.a2.v1	682.949	333.354	-1.03472	5.39e-05	0.00541217	Down	gi|356541157|ref|XP_003539047.1|//PREDICTED: phospholipase A1-Ibeta2, chloroplastic-like [Glycine max]
Glyma.07G052300.Wm82.a2.v1	593.075	203.16	-1.5456	9.51e-06	0.00137889	Down	gi|356520249|ref|XP_003528776.1|//PREDICTED: cytochrome P450 78A3 [Glycine max]
Glyma.16G133800.Wm82.a2.v1	263.414	73.3978	-1.84352	4.02e-08	1.28e-05	Down	gi|356561205|ref|XP_003548874.1|//PREDICTED: abscisic acid 8'-hydroxylase 3-like [Glycine max]
Glyma.08G338600.Wm82.a2.v1	181.386	81.7185	-1.15033	0.000273952	0.0182336	Down	gi|356524403|ref|XP_003530818.1|//PREDICTED: hydroquinone glucosyltransferase-like [Glycine max]
Glyma.06G010200.Wm82.a2.v1	519.956	253.647	-1.03557	5.93e-05	0.00574612	Down	gi|351727915|ref|NP_001237177.1|//bZIP transcription factor bZIP123 [Glycine max]
Glyma.12G133400.Wm82.a2.v1	96.7014	22.6713	-2.09267	1.87e-07	5.02e-05	Down	gi|947077001|gb|KRH25841.1|//hypothetical protein GLYMA_12G133400 [Glycine max];gi|955354370|ref|XP_014620373.1|//PREDICTED: sodium transporter HKT1-like [Glycine max]
Glyma.08G101000.Wm82.a2.v1	113.602	25.7562	-2.14099	1.12e-09	5.17e-07	Down	gi|947094036|gb|KRH42621.1|//hypothetical protein GLYMA_08G101000 [Glycine max]
Glyma.17G113000.Wm82.a2.v1	44.4394	11.6338	-1.93351	0.000219714	0.0155164	Down	gi|947054223|gb|KRH03676.1|//hypothetical protein GLYMA_17G113000 [Glycine max]
Glyma.17G085500.Wm82.a2.v1	344.025	50.8142	-2.75921	2.67e-18	3.82e-15	Down	gi|947053781|gb|KRH03234.1|//hypothetical protein GLYMA_17G085500 [Glycine max];gi|356564964|ref|XP_003550715.1|//PREDICTED: copper methylamine oxidase-like isoform X1 [Glycine max]
Glyma.09G146400.Wm82.a2.v1	43.1734	10.5261	-2.03617	4.83e-05	0.00505021	Down	gi|947089941|gb|KRH38606.1|//hypothetical protein GLYMA_09G146400 [Glycine max]
Glyma.08G229700.Wm82.a2.v1	141.645	37.3899	-1.92156	0.000504667	0.0281196	Down	gi|571472737|ref|XP_006585702.1|//PREDICTED: F-box/kelch-repeat protein At3g23880-like [Glycine max];gi|947096178|gb|KRH44763.1|//hypothetical protein GLYMA_08G229700 [Glycine max]
BGI_novel_G000179	181.123	90.0481	-1.0082	0.000168628	0.0128218	Down	gi|359807391|ref|NP_001240873.1|//uncharacterized protein LOC100812666 [Glycine max]
Glyma.20G179800.Wm82.a2.v1	116.595	46.9971	-1.31087	0.000447414	0.0259746	Down	gi|947042176|gb|KRG91900.1|//hypothetical protein GLYMA_20G179800 [Glycine max];gi|571568530|ref|XP_006606245.1|//PREDICTED: uncharacterized protein LOC100816118 [Glycine max];gi|947042178|gb|KRG91902.1|//hypothetical protein GLYMA_20G179800 [Glycine max]
Glyma.17G025700.Wm82.a2.v1	299.735	120.81	-1.31094	0.000475883	0.0271262	Down	gi|571533053|ref|XP_006600348.1|//PREDICTED: flowering-promoting factor 1-like protein 3 [Glycine max]
Glyma.11G193600.Wm82.a2.v1	72.0866	20.4601	-1.81692	0.000315788	0.0201354	Down	gi|359806416|ref|NP_001241497.1|//uncharacterized protein LOC100776165 precursor [Glycine max]
Glyma.13G179000.Wm82.a2.v1	165.431	73.3542	-1.17328	0.000583524	0.0313278	Down	gi|955358126|ref|XP_014621122.1|//PREDICTED: serine/threonine-protein kinase HT1-like [Glycine max]
Glyma.11G008900.Wm82.a2.v1	176.122	77.5437	-1.18349	0.000979541	0.0463418	Down	gi|571486692|ref|XP_006590432.1|//PREDICTED: uncharacterized protein LOC100792668 isoform X1 [Glycine max];gi|955304252|ref|XP_014632824.1|//PREDICTED: uncharacterized protein LOC100796834 isoform X1 [Glycine max]
Glyma.01G189000.Wm82.a2.v1	138.054	62.6644	-1.13951	0.000507865	0.0282653	Down	gi|356496925|ref|XP_003517315.1|//PREDICTED: protein IRREGULAR XYLEM 15-like [Glycine max]
Glyma.07G260700.Wm82.a2.v1	44.0065	11.9788	-1.87724	6.46e-05	0.00614543	Down	gi|356520065|ref|XP_003528686.1|//PREDICTED: uncharacterized protein LOC100791504 [Glycine max]
Glyma.05G236900.Wm82.a2.v1	35.7457	6.4655	-2.46694	1.91e-05	0.00242224	Down	gi|734377114|gb|KHN21591.1|//Putative pectinesterase/pectinesterase inhibitor 6 [Glycine soja];gi|571456618|ref|XP_006580436.1|//PREDICTED: pectinesterase-like [Glycine max]
Glyma.02G308900.Wm82.a2.v1	63.0384	16.2088	-1.95946	0.000106122	0.00892072	Down	gi|571442510|ref|XP_003519684.2|//PREDICTED: uncharacterized protein LOC100805720 [Glycine max]
Glyma.02G114100.Wm82.a2.v1	103.196	38.9459	-1.40584	0.000125111	0.0101651	Down	gi|947122649|gb|KRH70855.1|//hypothetical protein GLYMA_02G114100 [Glycine max]
Glyma.02G308800.Wm82.a2.v1	134.062	35.6982	-1.90897	3.26e-05	0.00371793	Down	gi|571442513|ref|XP_003518577.2|//PREDICTED: SNF1-related protein kinase regulatory subunit beta-2-like isoform X1 [Glycine max]
Glyma.15G021800.Wm82.a2.v1	838.255	31.7195	-4.72394	5.6e-28	2.47e-24	Down	gi|947060713|gb|KRH09974.1|//hypothetical protein GLYMA_15G021400 [Glycine max];gi|955372959|ref|XP_014623715.1|//PREDICTED: probable LRR receptor-like serine/threonine-protein kinase At1g05700 [Glycine max]
Glyma.13G338300.Wm82.a2.v1	495.891	159.548	-1.63603	2.28e-07	5.88e-05	Down	gi|955360294|ref|XP_003543520.3|//PREDICTED: zinc transporter 1-like [Glycine max]
Glyma.02G208800.Wm82.a2.v1	147.675	50.0489	-1.56102	2.31e-06	0.000438029	Down	gi|571441079|ref|XP_006575336.1|//PREDICTED: VQ motif-containing protein 9-like [Glycine max]
Glyma.20G138400.Wm82.a2.v1	203.459	41.3496	-2.29879	3.19e-09	1.31e-06	Down	gi|947041450|gb|KRG91174.1|//hypothetical protein GLYMA_20G138400 [Glycine max];gi|955392165|ref|XP_006606014.2|//PREDICTED: putative receptor-like protein kinase At4g00960 [Glycine max]
Glyma.12G066000.Wm82.a2.v1	2412.45	827.414	-1.54382	2.75e-05	0.00327877	Down	gi|110931860|gb|ABH02929.1|//MYB transcription factor MYB145 [Glycine max];gi|947076002|gb|KRH24842.1|//hypothetical protein GLYMA_12G066000 [Glycine max];gi|571492372|ref|XP_006592208.1|//PREDICTED: transcription factor MYB59-like [Glycine max]
Glyma.10G045100.Wm82.a2.v1	139.564	45.1269	-1.62887	5.22e-06	0.000831622	Down	gi|571481660|ref|XP_003536959.2|//PREDICTED: type I inositol polyphosphate 5-phosphatase 8-like isoform X2 [Glycine max];gi|955344832|ref|XP_014618451.1|//PREDICTED: type I inositol polyphosphate 5-phosphatase 8-like isoform X1 [Glycine max]
BGI_novel_G000262	92.2819	24.9222	-1.88862	6.1e-06	0.000947649	Down	gi|734424842|gb|KHN42810.1|//hypothetical protein glysoja_036984 [Glycine soja]
Glyma.12G196700.Wm82.a2.v1	842.271	190.195	-2.14681	1.62e-10	8.82e-08	Down	gi|947078001|gb|KRH26841.1|//hypothetical protein GLYMA_12G196700 [Glycine max];gi|363807293|ref|NP_001242620.1|//uncharacterized protein LOC100806838 [Glycine max]
Glyma.20G113100.Wm82.a2.v1	62.9153	17.8467	-1.81775	0.000933038	0.0447295	Down	gi|955391253|ref|XP_003555226.3|//PREDICTED: uncharacterized protein LOC100819661 [Glycine max]
Glyma.07G219800.Wm82.a2.v1	204.286	75.8817	-1.42876	0.000564639	0.0306527	Down	gi|947101900|gb|KRH50392.1|//hypothetical protein GLYMA_07G219800 [Glycine max];gi|955332050|ref|XP_014633662.1|//PREDICTED: probable leucine-rich repeat receptor-like protein kinase At1g35710 [Glycine max]
Glyma.03G142000.Wm82.a2.v1	15.4985	3.53704	-2.13152	0.000646111	0.0337918	Down	gi|356503470|ref|XP_003520531.1|//PREDICTED: cytochrome P450 93A2-like [Glycine max]
Glyma.20G138700.Wm82.a2.v1	164.666	46.6167	-1.82062	1.43e-05	0.0018986	Down	gi|947041455|gb|KRG91179.1|//hypothetical protein GLYMA_20G138700 [Glycine max]
Glyma.09G238200.Wm82.a2.v1	1348.68	619.373	-1.12267	7e-07	0.000159016	Down	gi|356531774|ref|XP_003534451.1|//PREDICTED: aquaporin NIP2-1-like [Glycine max]
Glyma.12G069400.Wm82.a2.v1	116.138	44.9439	-1.36964	0.000102866	0.00866198	Down	gi|358249280|ref|NP_001240023.1|//uncharacterized protein LOC100791112 precursor [Glycine max];gi|734402590|gb|KHN32073.1|//Fasciclin-like arabinogalactan protein 11 [Glycine soja]
Glyma.02G270500.Wm82.a2.v1	46.0247	7.86034	-2.54974	6.74e-07	0.00015365	Down	gi|947125183|gb|KRH73389.1|//hypothetical protein GLYMA_02G270500 [Glycine max]
Glyma.09G122600.Wm82.a2.v1	469.382	132.66	-1.82303	0.000121527	0.0099418	Down	gi|571477400|ref|XP_006587254.1|//PREDICTED: metal tolerance protein 10-like [Glycine max]
Glyma.06G261800.Wm82.a2.v1	36.8355	9.80347	-1.90973	0.000528262	0.0292088	Down	gi|955325848|ref|XP_014632220.1|//PREDICTED: G-type lectin S-receptor-like serine/threonine-protein kinase At4g27290 [Glycine max]
Glyma.16G025100.Wm82.a2.v1	118.804	42.8162	-1.47235	4.76e-06	0.000773891	Down	gi|356560276|ref|XP_003548419.1|//PREDICTED: putative RING-H2 finger protein ATL21A [Glycine max]
Glyma.10G132300.Wm82.a2.v1	306.824	127.021	-1.27235	0.000280461	0.0185398	Down	gi|955345827|ref|XP_014618620.1|//PREDICTED: ammonium transporter 1 member 1 [Glycine max]
Glyma.18G023600.Wm82.a2.v1	196.711	89.5656	-1.13506	0.000231894	0.0161188	Down	gi|947048147|gb|KRG97675.1|//hypothetical protein GLYMA_18G023600 [Glycine max]
Glyma.19G142700.Wm82.a2.v1	168.278	60.1858	-1.48335	3.93e-05	0.00429868	Down	gi|734389660|gb|KHN26345.1|//hypothetical protein glysoja_029299 [Glycine soja]
Glyma.09G018800.Wm82.a2.v1	563.619	164.119	-1.77997	1.85e-07	4.99e-05	Down	gi|947088038|gb|KRH36703.1|//hypothetical protein GLYMA_09G018800 [Glycine max];gi|955339776|ref|XP_014617332.1|//PREDICTED: probable leucine-rich repeat receptor-like protein kinase At5g49770 [Glycine max]
Glyma.07G133500.Wm82.a2.v1	702.887	297.867	-1.23862	1.12e-06	0.00023271	Down	gi|947100629|gb|KRH49121.1|//hypothetical protein GLYMA_07G133500 [Glycine max];gi|359807365|ref|NP_001241637.1|//uncharacterized protein LOC100795391 [Glycine max]
Glyma.11G210500.Wm82.a2.v1	90.3689	2.45572	-5.20161	2.54e-17	3.52e-14	Down	gi|356546073|ref|XP_003541456.1|//PREDICTED: glycinol 4-dimethylallyltransferase-like [Glycine max]
Glyma.09G036500.Wm82.a2.v1	45.6698	11.2885	-2.01638	2.76e-06	0.000509153	Down	gi|356532515|ref|XP_003534817.1|//PREDICTED: DELLA protein RGL2-like [Glycine max]
Glyma.03G008000.Wm82.a2.v1	36.1173	7.71818	-2.22636	2.75e-05	0.00327877	Down	gi|356504354|ref|XP_003520961.1|//PREDICTED: uncharacterized protein LOC100778465 [Glycine max]
Glyma.11G234300.Wm82.a2.v1	636.09	240.815	-1.40131	3.02e-05	0.00352134	Down	gi|947082420|gb|KRH31209.1|//hypothetical protein GLYMA_11G234300, partial [Glycine max]
Glyma.03G234800.Wm82.a2.v1	2472.16	1013.48	-1.28645	5.33e-05	0.00539035	Down	gi|571560047|ref|XP_006604804.1|//PREDICTED: uncharacterized protein LOC100814324 isoform X2 [Glycine max]
Glyma.06G234000.Wm82.a2.v1	41.9408	4.16859	-3.33072	2.69e-07	6.84e-05	Down	gi|947106775|gb|KRH55158.1|//hypothetical protein GLYMA_06G234000 [Glycine max]
Glyma.04G025100.Wm82.a2.v1	223.079	53.9162	-2.04876	5.2e-10	2.6e-07	Down	gi|356509634|ref|XP_003523551.1|//PREDICTED: probable cytokinin riboside 5'-monophosphate phosphoribohydrolase LOGL10 isoform X2 [Glycine max];gi|955314894|ref|XP_014629913.1|//PREDICTED: probable cytokinin riboside 5'-monophosphate phosphoribohydrolase LOGL10 isoform X1 [Glycine max];gi|734431715|gb|KHN45916.1|//Putative cytokinin riboside 5'-monophosphate phosphoribohydrolase LOGL6 [Glycine soj…
Glyma.01G130500.Wm82.a2.v1	260.775	20.8936	-3.64167	3.77e-16	4.82e-13	Down	gi|356496287|ref|XP_003517000.1|//PREDICTED: peroxidase P7-like [Glycine max]
Glyma.17G066900.Wm82.a2.v1	235.239	93.7385	-1.32741	0.000590311	0.0314835	Down	gi|947070085|gb|KRH18976.1|//hypothetical protein GLYMA_13G093500 [Glycine max]
Glyma.03G218800.Wm82.a2.v1	125.105	25.1005	-2.31735	1.09e-06	0.000228564	Down	gi|356505624|ref|XP_003521590.1|//PREDICTED: uncharacterized protein LOC100801308 [Glycine max]
Glyma.10G129000.Wm82.a2.v1	30.738	8.20499	-1.90545	0.000140698	0.0111701	Down	gi|947084806|gb|KRH33527.1|//hypothetical protein GLYMA_10G129000 [Glycine max]
Glyma.03G139900.Wm82.a2.v1	147.316	59.0852	-1.31805	0.000371795	0.0226655	Down	gi|734332435|gb|KHN07395.1|//hypothetical protein glysoja_012693 [Glycine soja]
Glyma.18G200300.Wm82.a2.v1	467.671	187.243	-1.32058	3.59e-05	0.00400916	Down	gi|356568082|ref|XP_003552242.1|//PREDICTED: alcohol dehydrogenase-like 4 [Glycine max];gi|947050695|gb|KRH00224.1|//hypothetical protein GLYMA_18G200300 [Glycine max]
Glyma.04G017400.Wm82.a2.v1	490.859	162.215	-1.5974	2.66e-06	0.000497552	Down	gi|955314788|ref|XP_014629895.1|//PREDICTED: protein NLP4-like isoform X2 [Glycine max];gi|734406031|gb|KHN33800.1|//Protein NLP4 [Glycine soja];gi|356508669|ref|XP_003523077.1|//PREDICTED: protein NLP4-like isoform X1 [Glycine max]
Glyma.19G011500.Wm82.a2.v1	259.515	97.6274	-1.41046	8.19e-05	0.00723506	Down	gi|947043733|gb|KRG93362.1|//hypothetical protein GLYMA_19G011500 [Glycine max];gi|356571529|ref|XP_003553929.1|//PREDICTED: WAT1-related protein At3g28050-like isoform X1 [Glycine max]
Glyma.04G102700.Wm82.a2.v1	1135.82	274.509	-2.04881	5.1e-08	1.58e-05	Down	gi|734372178|gb|KHN19754.1|//Sugar transport protein 5 [Glycine soja]
Glyma.04G250900.Wm82.a2.v1	824.834	288.184	-1.51712	5.91e-06	0.000929329	Down	gi|947116398|gb|KRH64700.1|//hypothetical protein GLYMA_04G250900 [Glycine max]
Glyma.19G257800.Wm82.a2.v1	296.798	109.451	-1.4392	0.000132857	0.010652	Down	gi|356573251|ref|XP_003554776.1|//PREDICTED: calcium-binding protein KIC-like [Glycine max]
Glyma.09G118300.Wm82.a2.v1	1323.64	608.082	-1.12217	0.000951482	0.0453677	Down	gi|351720781|ref|NP_001236164.1|//uncharacterized protein LOC100527699 [Glycine max]
Glyma.17G096900.Wm82.a2.v1	1619.12	640.07	-1.33891	5.43e-08	1.66e-05	Down	gi|571535209|ref|XP_006600673.1|//PREDICTED: uncharacterized protein LOC100802706 isoform X5 [Glycine max];gi|356565071|ref|XP_003550768.1|//PREDICTED: uncharacterized protein LOC100802706 isoform X2 [Glycine max];gi|571535206|ref|XP_006600672.1|//PREDICTED: uncharacterized protein LOC100802706 isoform X4 [Glycine max]
Glyma.12G131900.Wm82.a2.v1	54.3994	16.4135	-1.72871	6.72e-05	0.00633149	Down	gi|947076986|gb|KRH25826.1|//hypothetical protein GLYMA_12G132000 [Glycine max];gi|571493232|ref|XP_006592478.1|//PREDICTED: TMV resistance protein N-like [Glycine max]
