# Supplementary material for: Complex Gene Regulation Underlying Mineral Nutrient Homeostasis in Soybean Root Response to Acidity Stress
Source: Genes (Basel). 2019 May 27;10(5):402. doi: 10.3390/genes10050402 (PMC6563148; doi:10.3390/genes10050402)
Supplement: Supplementary file 1 [file genes-10-00402-s001.zip › Table S4. Transcription factors respond to low-pH stress in soybean roots..xls]

## Sheet: Sheet1
Table S4.Transcription factors respond to low-pH stress in soybean roots.
GeneID	pH 5.8	pH4.2	log2FoldChange(pH4.2/pH5.8)	Up/Down-Regulation	TF_family	Nr Description
Glyma.05G051700.Wm82.a2.v1	90.7959	34.8915	-1.37975	Down	MYB	gi|955377966|ref|XP_014624866.1|//PREDICTED: protein ODORANT1-like [Glycine max];gi|947108960|gb|KRH57286.1|//hypothetical protein GLYMA_05G051700 [Glycine max]
Glyma.06G017800.Wm82.a2.v1	349.437	138.15	-1.33879	Down	RWP-RK	gi|571458463|ref|XP_006581139.1|//PREDICTED: protein NLP4-like isoform X2 [Glycine max];gi|571458455|ref|XP_003527641.2|//PREDICTED: protein NLP4-like isoform X1 [Glycine max]
Glyma.03G130600.Wm82.a2.v1	90.4809	19.9771	-2.17927	Down	bHLH	gi|356504732|ref|XP_003521149.1|//PREDICTED: transcription factor ORG3-like [Glycine max]
Glyma.07G080300.Wm82.a2.v1	136.993	64.9158	-1.07746	Down	TCP	gi|356522674|ref|XP_003529971.1|//PREDICTED: transcription factor TCP9-like [Glycine max]
Glyma.09G190600.Wm82.a2.v1	264.345	61.9994	-2.09209	Down	HSF	gi|356531261|ref|XP_003534196.1|//PREDICTED: heat stress transcription factor C-1-like [Glycine max]
Glyma.01G088300.Wm82.a2.v1	77.3008	30.3641	-1.34812	Down	bHLH	gi|571434690|ref|XP_006573268.1|//PREDICTED: transcription factor bHLH30-like [Glycine max]
Glyma.09G149000.Wm82.a2.v1	27.6679	8.24801	-1.7461	Down	MADS	gi|356530917|ref|XP_003534025.1|//PREDICTED: truncated transcription factor CAULIFLOWER D-like isoform X3 [Glycine max];gi|955341375|ref|XP_014617668.1|//PREDICTED: MADS-box transcription factor 6-like isoform X5 [Glycine max];gi|947089980|gb|KRH38645.1|//hypothetical protein GLYMA_09G149000 [Glycine max];gi|571477755|ref|XP_006587365.1|//PREDICTED: truncated transcription factor CAULIFLOWER D-li…
Glyma.11G150200.Wm82.a2.v1	10.4082	2.06589	-2.33289	Down	GRAS	gi|356541514|ref|XP_003539220.1|//PREDICTED: scarecrow-like protein 3 [Glycine max]
Glyma.02G177800.Wm82.a2.v1	11.4732	1.93694	-2.56642	Down	MYB	gi|571440665|ref|XP_006575226.1|//PREDICTED: protein PHR1-LIKE 1-like isoform X1 [Glycine max]
Glyma.14G090900.Wm82.a2.v1	37.9254	13.3377	-1.50765	Down	MYB	gi|571508571|ref|XP_006596007.1|//PREDICTED: transcription factor RAX3-like [Glycine max]
Glyma.11G142900.Wm82.a2.v1	2576	865.067	-1.57425	Down	MYB	gi|356539056|ref|XP_003538016.1|//PREDICTED: transcription factor MYB59-like [Glycine max];gi|947081062|gb|KRH29851.1|//hypothetical protein GLYMA_11G142900 [Glycine max]
Glyma.17G101000.Wm82.a2.v1	920.121	431.216	-1.09341	Down	C2C2-Dof	gi|734367912|gb|KHN18558.1|//Dof zinc finger protein DOF3.3 [Glycine soja]
Glyma.06G190800.Wm82.a2.v1	273.379	133.733	-1.03155	Down	WRKY	gi|356519041|ref|XP_003528183.1|//PREDICTED: probable WRKY transcription factor 61 [Glycine max]
Glyma.03G152800.Wm82.a2.v1	46.3921	13.9284	-1.73585	Down	bHLH	gi|734372664|gb|KHN19887.1|//Transcription factor TT8 [Glycine soja];gi|356503537|ref|XP_003520564.1|//PREDICTED: basic helix-loop-helix protein A-like [Glycine max]
Glyma.07G126800.Wm82.a2.v1	499.64	162.564	-1.61988	Down	C3H	gi|356520840|ref|XP_003529068.1|//PREDICTED: zinc finger CCCH domain-containing protein 20-like [Glycine max]
Glyma.19G208900.Wm82.a2.v1	75.0333	24.3436	-1.62399	Down	C2H2	gi|947046780|gb|KRG96409.1|//hypothetical protein GLYMA_19G208900 [Glycine max];gi|734425853|gb|KHN43530.1|//Zinc finger protein JACKDAW [Glycine soja]
Glyma.16G176700.Wm82.a2.v1	21.5503	1.9363	-3.47633	Down	WRKY	gi|947059416|gb|KRH08822.1|//hypothetical protein GLYMA_16G1767002, partial [Glycine max]
Glyma.12G089100.Wm82.a2.v1	75.7341	16.1151	-2.23253	Down	G2-like	gi|734375910|gb|KHN21148.1|//Myb family transcription factor APL [Glycine soja];gi|356542754|ref|XP_003539830.1|//PREDICTED: uncharacterized protein LOC100805237 [Glycine max]
Glyma.16G199000.Wm82.a2.v1	17.9373	3.41715	-2.3921	Down	AP2-EREBP	gi|525507429|ref|NP_001267504.1|//uncharacterized protein LOC100819565 [Glycine max]
Glyma.11G109100.Wm82.a2.v1	597.828	223.599	-1.41881	Down	PLATZ	gi|356538664|ref|XP_003537821.1|//PREDICTED: uncharacterized protein LOC100810888 [Glycine max];gi|629106637|gb|KCW71783.1|//hypothetical protein EUGRSUZ_E00276 [Eucalyptus grandis]
Glyma.04G173500.Wm82.a2.v1	160.797	51.5077	-1.64238	Down	WRKY	gi|947115096|gb|KRH63398.1|//hypothetical protein GLYMA_04G173500 [Glycine max]
Glyma.07G078600.Wm82.a2.v1	32.8525	3.83489	-3.09874	Down	AP2-EREBP	gi|356522656|ref|XP_003529962.1|//PREDICTED: ethylene-responsive transcription factor ABR1-like [Glycine max]
Glyma.15G028600.Wm82.a2.v1	119.565	13.6638	-3.12937	Down	GRAS	gi|356557062|ref|XP_003546837.1|//PREDICTED: protein SHORT-ROOT-like [Glycine max]
Glyma.03G183900.Wm82.a2.v1	176.903	60.6507	-1.54437	Down	MYB	gi|571446231|ref|XP_006577035.1|//PREDICTED: transcription factor RAX2 [Glycine max]
Glyma.09G080000.Wm82.a2.v1	386.292	177.994	-1.11787	Down	WRKY	gi|356530501|ref|XP_003533819.1|//PREDICTED: probable WRKY transcription factor 47 [Glycine max]
Glyma.08G031400.Wm82.a2.v1	896.824	325.57	-1.46186	Down	C3H	gi|356523868|ref|XP_003530556.1|//PREDICTED: zinc finger CCCH domain-containing protein 20-like [Glycine max]
Glyma.20G133000.Wm82.a2.v1	609.454	289.063	-1.07613	Down	LOB	gi|356574309|ref|XP_003555291.1|//PREDICTED: LOB domain-containing protein 38-like [Glycine max]
Glyma.08G146900.Wm82.a2.v1	13.2331	1.8487	-2.83956	Down	GRAS	gi|571471485|ref|XP_003532857.2|//PREDICTED: nodulation-signaling pathway 2 protein-like [Glycine max]
Glyma.11G096500.Wm82.a2.v1	375.98	156.931	-1.26052	Down	GRAS	gi|356538516|ref|XP_003537749.1|//PREDICTED: scarecrow-like protein 23 [Glycine max]
Glyma.06G131500.Wm82.a2.v1	102.022	43.4545	-1.2313	Down	C2C2-Dof	gi|351724215|ref|NP_001236794.1|//Dof21b [Glycine max]
Glyma.13G305500.Wm82.a2.v1	503.416	115.786	-2.12029	Down	bHLH	gi|356549994|ref|XP_003543375.1|//PREDICTED: transcription factor bHLH115-like [Glycine max]
Glyma.12G197300.Wm82.a2.v1	48.9543	15.9133	-1.62121	Down	GRAS	gi|571494354|ref|XP_003539510.2|//PREDICTED: scarecrow-like protein 32 [Glycine max]
Glyma.08G173400.Wm82.a2.v1	697.855	324.386	-1.10521	Down	NAC	gi|351722075|ref|NP_001238255.1|//NAC domain protein [Glycine max]
Glyma.09G205300.Wm82.a2.v1	2710.11	1162.41	-1.22123	Down	PLATZ	gi|955342059|ref|XP_003534276.3|//PREDICTED: uncharacterized protein LOC100791221 [Glycine max];gi|947090886|gb|KRH39551.1|//hypothetical protein GLYMA_09G205300 [Glycine max]
Glyma.11G008900.Wm82.a2.v1	176.122	77.5437	-1.18349	Down	PLATZ	gi|571486692|ref|XP_006590432.1|//PREDICTED: uncharacterized protein LOC100792668 isoform X1 [Glycine max];gi|955304252|ref|XP_014632824.1|//PREDICTED: uncharacterized protein LOC100796834 isoform X1 [Glycine max]
Glyma.12G066000.Wm82.a2.v1	2412.45	827.414	-1.54382	Down	MYB	gi|110931860|gb|ABH02929.1|//MYB transcription factor MYB145 [Glycine max];gi|947076002|gb|KRH24842.1|//hypothetical protein GLYMA_12G066000 [Glycine max];gi|571492372|ref|XP_006592208.1|//PREDICTED: transcription factor MYB59-like [Glycine max]
Glyma.12G196700.Wm82.a2.v1	842.271	190.195	-2.14681	Down	bHLH	gi|947078001|gb|KRH26841.1|//hypothetical protein GLYMA_12G196700 [Glycine max];gi|363807293|ref|NP_001242620.1|//uncharacterized protein LOC100806838 [Glycine max]
Glyma.09G036500.Wm82.a2.v1	45.6698	11.2885	-2.01638	Down	GRAS	gi|356532515|ref|XP_003534817.1|//PREDICTED: DELLA protein RGL2-like [Glycine max]
Glyma.04G017400.Wm82.a2.v1	490.859	162.215	-1.5974	Down	RWP-RK	gi|955314788|ref|XP_014629895.1|//PREDICTED: protein NLP4-like isoform X2 [Glycine max];gi|734406031|gb|KHN33800.1|//Protein NLP4 [Glycine soja];gi|356508669|ref|XP_003523077.1|//PREDICTED: protein NLP4-like isoform X1 [Glycine max]
Glyma.10G006600.Wm82.a2.v1	5.61339	31.0565	2.46795	Up	MYB	gi|356534297|ref|XP_003535693.1|//PREDICTED: myb-related protein Myb4 [Glycine max]
Glyma.10G186800.Wm82.a2.v1	21.2137	62.7338	1.56425	Up	AP2-EREBP	gi|356535422|ref|XP_003536244.1|//PREDICTED: ethylene-responsive transcription factor 1B-like [Glycine max]
Glyma.10G244000.Wm82.a2.v1	37.8131	101.62	1.42623	Up	HSF	gi|356535960|ref|XP_003536509.1|//PREDICTED: heat stress transcription factor A-6b [Glycine max]
Glyma.09G041500.Wm82.a2.v1	1453.77	3243.47	1.15774	Up	AP2-EREBP	gi|374253830|ref|NP_001243393.1|//ethylene-responsive transcription factor RAP2-3-like [Glycine max]
Glyma.06G290000.Wm82.a2.v1	143.265	373.998	1.38434	Up	AP2-EREBP	gi|356517496|ref|XP_003527423.1|//PREDICTED: ethylene-responsive transcription factor 9-like [Glycine max]
Glyma.05G072600.Wm82.a2.v1	44.5848	128.789	1.53039	Up	MYB	gi|955319972|ref|XP_014631010.1|//PREDICTED: myb-related protein 315-like [Glycine max]
Glyma.06G092000.Wm82.a2.v1	16.5287	47.6212	1.52663	Up	bHLH	gi|356515677|ref|XP_003526525.1|//PREDICTED: transcription factor bHLH93-like [Glycine max]
Glyma.14G103100.Wm82.a2.v1	4.31985	39.0461	3.17613	Up	WRKY	gi|356554145|ref|XP_003545409.1|//PREDICTED: probable WRKY transcription factor 40 [Glycine max]
Glyma.19G163900.Wm82.a2.v1	3.35453	18.1712	2.43747	Up	AP2-EREBP	gi|947046026|gb|KRG95655.1|//hypothetical protein GLYMA_19G163900 [Glycine max]
Glyma.02G135400.Wm82.a2.v1	228.922	474.282	1.05089	Up	G2-like	gi|356500076|ref|XP_003518860.1|//PREDICTED: uncharacterized protein LOC100806237 [Glycine max]
Glyma.20G156800.Wm82.a2.v1	29.765	68.06	1.19319	Up	HSF	gi|356574481|ref|XP_003555375.1|//PREDICTED: heat stress transcription factor B-2a-like [Glycine max]
Glyma.02G006200.Wm82.a2.v1	4.6972	31.9682	2.76676	Up	AP2-EREBP	gi|356501815|ref|XP_003519719.1|//PREDICTED: ethylene-responsive transcription factor 1B-like [Glycine max]
Glyma.16G164800.Wm82.a2.v1	7.02309	39.9328	2.5074	Up	AP2-EREBP	gi|955306471|ref|XP_014621195.1|//PREDICTED: ethylene-responsive transcription factor ABR1-like isoform X2 [Glycine max]
Glyma.20G195900.Wm82.a2.v1	94.8435	204.719	1.11002	Up	AP2-EREBP	gi|351727921|ref|NP_001237945.1|//uncharacterized protein LOC100306125 [Glycine max]
Glyma.09G170500.Wm82.a2.v1	5.50855	23.1803	2.07316	Up	zf-HD	gi|947090324|gb|KRH38989.1|//hypothetical protein GLYMA_09G170500 [Glycine max]
Glyma.06G157400.Wm82.a2.v1	75.6596	320.745	2.08383	Up	NAC	gi|513044651|gb|AGO14648.1|//NAC transcription factor [Glycine max]
Glyma.09G274000.Wm82.a2.v1	169.239	400.644	1.24326	Up	WRKY	gi|937500778|ref|NP_001302438.1|//probable WRKY transcription factor 70-like [Glycine max]
Glyma.02G016100.Wm82.a2.v1	250.264	720.224	1.525	Up	AP2-EREBP	gi|359807644|ref|NP_001241423.1|//uncharacterized protein LOC100819416 [Glycine max]
Glyma.18G018200.Wm82.a2.v1	452.911	921.259	1.02438	Up	AP2-EREBP	gi|955382180|ref|XP_014625788.1|//PREDICTED: ethylene-responsive transcription factor ERF060-like [Glycine max]
Glyma.03G002300.Wm82.a2.v1	3.38499	15.2758	2.17403	Up	WRKY	gi|947116633|gb|KRH64882.1|//hypothetical protein GLYMA_03G002300 [Glycine max]
Glyma.01G086700.Wm82.a2.v1	61.3545	171.912	1.48643	Up	G2-like	gi|356495976|ref|XP_003516846.1|//PREDICTED: probable transcription factor GLK2 [Glycine max]
Glyma.12G081700.Wm82.a2.v1	8.86037	71.3166	3.0088	Up	C2H2	gi|356544678|ref|XP_003540774.1|//PREDICTED: zinc finger protein STOP1 homolog [Glycine max];gi|734375843|gb|KHN21081.1|//Protein SENSITIVE TO PROTON RHIZOTOXICITY 1 [Glycine soja]
Glyma.11G192400.Wm82.a2.v1	6.21706	66.6819	3.42299	Up	C2H2	gi|356541448|ref|XP_003539188.1|//PREDICTED: protein SENSITIVE TO PROTON RHIZOTOXICITY 1-like [Glycine max]
Glyma.05G195000.Wm82.a2.v1	125.209	465.058	1.89307	Up	NAC	gi|959092818|ref|NP_001304649.1|//NAC domain-containing protein 2 [Glycine max]
Glyma.06G064000.Wm82.a2.v1	40.7808	99.2347	1.28296	Up	AP2-EREBP	gi|356515078|ref|XP_003526228.1|//PREDICTED: protein PPLZ02-like [Glycine max]
Glyma.13G122500.Wm82.a2.v1	7.60678	39.7127	2.38424	Up	AP2-EREBP	gi|356536834|ref|XP_003536938.1|//PREDICTED: ethylene-responsive transcription factor ERF096-like [Glycine max]
Glyma.12G137700.Wm82.a2.v1	4.67081	21.6367	2.21173	Up	GRAS	gi|571493338|ref|XP_006592516.1|//PREDICTED: scarecrow-like protein 21 isoform X1 [Glycine max]
Glyma.03G240000.Wm82.a2.v1	58.5983	136.215	1.21696	Up	bHLH	gi|571447011|ref|XP_006577251.1|//PREDICTED: transcription factor bHLH94-like [Glycine max]
Glyma.14G185100.Wm82.a2.v1	315.222	845.383	1.42324	Up	bHLH	gi|356552989|ref|XP_003544841.1|//PREDICTED: transcription factor bHLH61-like [Glycine max]
Glyma.10G016500.Wm82.a2.v1	253.444	750.284	1.56577	Up	AP2-EREBP	gi|359806120|ref|NP_001241446.1|//uncharacterized protein LOC100780763 [Glycine max]
Glyma.04G051000.Wm82.a2.v1	10.8157	40.8852	1.91845	Up	MYB	gi|356509817|ref|XP_003523642.1|//PREDICTED: uncharacterized protein LOC100795143 isoform X1 [Glycine max];gi|947113200|gb|KRH61502.1|//hypothetical protein GLYMA_04G051000 [Glycine max]
Glyma.18G213200.Wm82.a2.v1	57.3462	183.685	1.67946	Up	WRKY	gi|351725863|ref|NP_001237619.1|//transcription factor [Glycine max]
Glyma.07G199000.Wm82.a2.v1	32.0188	73.8643	1.20596	Up	SBP	gi|358249054|ref|NP_001239985.1|//uncharacterized protein LOC100789055 [Glycine max];gi|947101593|gb|KRH50085.1|//hypothetical protein GLYMA_07G199000 [Glycine max]
Glyma.17G245200.Wm82.a2.v1	18.3969	65.0659	1.82244	Up	MYB	gi|571539467|ref|XP_003549412.2|//PREDICTED: transcription factor MYB98-like [Glycine max]
Glyma.17G152800.Wm82.a2.v1	110.748	244.405	1.142	Up	ARR-B	gi|356565422|ref|XP_003550939.1|//PREDICTED: two-component response regulator-like APRR2 [Glycine max]
Glyma.02G217800.Wm82.a2.v1	360.888	967.304	1.42242	Up	bHLH	gi|356500787|ref|XP_003519212.1|//PREDICTED: transcription factor bHLH93 [Glycine max]
Glyma.07G209500.Wm82.a2.v1	128.806	257.954	1.00192	Up	G2-like	gi|356521477|ref|XP_003529382.1|//PREDICTED: two-component response regulator-like APRR2 isoform X1 [Glycine max]
Glyma.10G234100.Wm82.a2.v1	157.826	365.771	1.2126	Up	RWP-RK	gi|571484361|ref|XP_003536463.2|//PREDICTED: protein NLP6-like [Glycine max]
Glyma.04G167200.Wm82.a2.v1	45.7072	143.409	1.64964	Up	NAC	gi|734388034|gb|KHN25522.1|//NAC domain-containing protein 100 [Glycine soja]
Glyma.03G189600.Wm82.a2.v1	221.58	681.725	1.62136	Up	Trihelix	gi|734368303|gb|KHN18717.1|//hypothetical protein glysoja_021468, partial [Glycine soja]
